# Supplementary material for: Genetic Patterns of Domestication in Pigeonpea (Cajanus cajan (L.) Millsp.) and Wild Cajanus Relatives
Source: PLoS One. 2012 Jun 22;7(6):e39563. doi: 10.1371/journal.pone.0039563 (PMC3382124; doi:10.1371/journal.pone.0039563)
Supplement: Table S2 — SNP assay design and genoytpe data. (XLSX) [file pone.0039563.s002.xlsx]

## Sheet: Pigeonpea_Diversity_FinalReport
ADT_768_used_for_DivAnal (YES/no)	ADT_768_file_ROW	ADT_768_SNP_Name_FULL	ADT_768_SNP_sequence	MKs_arbitarily_assigned_locusNo	752_SNPs_full_SNP_name	CcxCs_F2PltsWellA01_ICP28P1_rep1_1	CcxCs_F2PltsWellB01_ICPW94P1_UCD_rep1_1	CcxCs_F2PltsWellC11_duplicate ICP28_rep1_2	CcxCs_F2PltsWellD11_duplicate ICPW94_UCD_rep1_2	MK_C01_C0651_scarHaeoides var pedun	MK_C02_C7698_lanceolatus	MK_C03_C7960_reticulatus	MK_C04_C8603_cinereus	MK_C05_C8898_latisepalus	MK_C06_C6363_cajan	MK_C07_C5225_cajan	MK_C08_C0828_hirtopilosus	MK_C09_C0666_pubescens	MK_C10_C7837_reticulates var grand	MK_C11_C7847_cajanifolius	MK_C12_C7832_crassus	CajDiv94sA01_ICP15756	CajDiv94sB01_ICP15644	CajDiv94sC01_ICP7035	CajDiv94sD01_ICP8863	CajDiv94sE01_ICPA2039	CajDiv94sF01_ICPA2043	CajDiv94sG01_ICPB2049	CajDiv94sH01_ICPR2438	CajDiv94sA02_ICPR2447	CajDiv94sB02_ICPR2463	CajDiv94sC02_ICPR2671	CajDiv94sD02_ICPL2	CajDiv94sE02_ICPL332	CajDiv94sF02_ICPL84023	CajDiv94sG02_ICPL85010	CajDiv94sH02_ICPL85030	CajDiv94sA03_ICPL87091	CajDiv94sB03_ICPL87119	CajDiv94sC03_ICPL88034	CajDiv94sD03_ICPL88039	CajDiv94sE03_ICPL99050	CajDiv94sF03_ICPL20096	CajDiv94sG03_ICPL20097	CajDiv94sH03_ICPL20102	CajDiv94sA04_ICPL20108	CajDiv94sB04_TTB7	CajDiv94sC04_AKT8811	CajDiv94sD04_TAT10
YES	r_580	2009_03_02_Cajanus_ein2_intron6_flank_134	GAGCTTGATTTTGGCTGGTATGTCATGGGAACTTGAAGGCAAAAGCATGGGGTAGAGGGA[A/C]TACGAGGCTTGAAAAAAGCCAGATCAATGATGCCCTGCACATTAAGGAGGnnnnTTGACA	Locus-502	2009_03_02_Cajanus_ein2_intron6_flank_134	A	B	A	B	B	B	B	B	B	A	A	B	B	B	B	B	A	A	A	A	A	A	A	A	A	A	A	A	A	A	A	A	A	A	A	A	A	A	A	A	A	A	A	A
YES	r_049	Cc_TOG894002_1_002_00002_Sep08_124	TCAAACATTAAAACAGTAATCCTACTAATAAACAAGCaAGCAATCACAATTCCAATGGCA[T/C]GCGCTAGGCATTAACATTATGATTTACCTCCTCTAAAATAAACAAGAATAAAGCAAGTTT	Locus-747	Cc_TOG894002_1_002_00002_Sep08_124	A	B	A	B	B	B	B	B	B	A	A	B	B	B	A	A	A	A	A	A	A	A	A	A	A	A	A	A	A	A	A	A	A	A	A	A	A	A	A	A	A	A	A	A
YES	r_682	Cc_TOG894002_1_002_00002_Sep08_498_up	ACCACAACAGACTAAAACGCTACTAGAACTACAAAATCCAAAGGACTTGATCGGaacaaa[A/C]NAaAAAAaAAAAAAaAAcCccAACCATTtTTTTtTTTccccTCTaAAAaaaAaAAAAAC	Locus-650	Cc_TOG894002_1_002_00002_Sep08_498_up	_	B	B	B	H	B	B	B	B	B	B	B	B	B	_	B	_	B	B	H	H	B	_	_	_	_	H	_	_	H	B	_	B	H	H	H	B	H	H	_	_	B	H	H
YES	r_466	Cc_TOG894007_2_002_00001_Sep08_634	AGAAAAATCATTCAATTTGATTTTCTTATTTCAATAAAAATAAATTTCCAGCGTCACTTt[A/G]GTATAAAGCTACCATTGGAAAGGCACATCATAAACATTATCAAATTAAAACCTCATCAAT	Locus-136	Cc_TOG894007_2_002_00001_Sep08_634	A	B	A	B	B	B	B	B	B	A	A	B	B	B	H	A	A	A	A	A	A	A	A	A	A	A	A	A	A	A	A	A	A	A	A	A	A	A	A	A	A	A	A	A
YES	r_701	Cc_TOG894007_2_002_00001_Sep08_66	AGACCTTGCAATAGTACCCAGGTTGTTCACCAAATCTGGAACATAAAAGAACACAAAGC[A/G]TTAGAAATAACATTTTGTCACGCAGTCAATAATCTCACTAAAAACAACAAAACAATATGA	Locus-722	Cc_TOG894007_2_002_00001_Sep08_66	A	B	A	B	B	B	B	B	B	A	A	B	B	B	A	A	A	A	A	A	A	A	A	A	A	A	A	A	A	A	A	A	A	A	A	A	A	A	A	A	A	A	A	A
YES	r_318	Cc_TOG894022_2_002_00001_Sep08_393	GCATATGAAAACAATTTCAAGTTTAAATGTTTAATTRTAGGTTGTTAACATGGAAGCTGG[A/G]AATGCATTGGATCATGTTTCTGAATGAAAYTTGTCTCGTGTATTMAATTGGGAATTTTCT	Locus-212	Cc_TOG894022_2_002_00001_Sep08_393	A	B	A	B	A	A	A	A	A	A	A	A	A	A	A	A	A	A	A	A	A	A	A	A	A	A	A	A	A	A	A	A	A	A	A	A	A	A	A	A	A	A	A	A
YES	r_224	Cc_TOG894043_2_002_00001_Sep08_463	GACAAAAARAATTTAAGCATTTATAACTGCTTTTTATGACCCATAAAGGATTTCTGATCt[A/T]GGGCGAAAATATTACCTCATCAAGGCTATGCTGTNGAAAAASCTTMTCTTTTTCCAGGAA	Locus-59	Cc_TOG894043_2_002_00001_Sep08_463	A	B	A	B	A	A	A	A	A	A	A	A	A	A	A	A	A	A	A	A	A	A	A	A	A	A	A	A	A	A	A	A	A	A	A	A	A	A	A	A	A	A	A	A
YES	r_004	Cc_TOG894056_1_002_00001_Sep08_175	ATGAAGTTTGTATAAGAGACCTGTAAGAACCAGTTGCTACACGCAATCCATCTCCACTCA[A/G]ACAACACTCGAACTTATCAAAAATTGAATCATTTTCATATAAATCACAAAGCTGGNCATG	Locus-545	Cc_TOG894056_1_002_00001_Sep08_175	A	A	A	A	A	A	A	A	A	A	A	A	A	A	A	A	A	A	A	A	A	A	A	A	A	A	A	A	A	A	A	A	A	A	A	A	A	A	A	A	A	A	A	A
YES	r_500	Cc_TOG894060_2_002_00001_Sep08_142	TGGCATTGGGAAGAAAGGAGgtGGCAGAAATCCCTCAAGAACAaGTTTTCGGTAAAAAGC[A/T]TACTACACCAAATTCTAAAAGAAACTAAAAAACTAATGTTCATAAAGTAACATACAAAAT	Locus-344	Cc_TOG894060_2_002_00001_Sep08_142	A	B	A	B	B	B	B	B	B	A	A	B	B	B	B	B	A	A	A	A	A	A	A	A	A	A	A	A	A	A	A	A	A	A	A	A	A	A	A	A	A	A	A	A
YES	r_555	Cc_TOG894063_1_002_00001_Sep08_502	TACAGTTATTTGAAAATAGGAACGAACTGGAAACATGACATTTTtGTAATTACTAGCAAA[A/G]AAAAGAAAACGTTTCCTTAGATCAAACAGGcCATTGACATATaATTKTACTGTTTCTAWT	Locus-541	Cc_TOG894063_1_002_00001_Sep08_502	A	B	A	B	A	A	A	A	A	A	A	A	A	A	A	A	A	A	A	A	A	A	A	A	A	A	A	A	A	A	A	A	A	A	A	A	A	A	A	A	A	A	A	A
YES	r_453	Cc_TOG894070_1_002_00001_Sep08_285	AGCATTAAAGAAAGAATTATCCAACTTTAATTAGTAACTAWTGGCAGGGCATAGATCAGG[A/C]TATTTGGATTGATGCTTTGAATTACACTAATCCTTCGTGAAAACAAATTCCATTGAAGAG	Locus-180	Cc_TOG894070_1_002_00001_Sep08_285	A	B	A	B	A	A	A	A	A	A	A	A	A	A	A	A	A	A	A	A	A	A	A	A	A	A	A	A	A	A	A	A	A	A	A	A	A	A	A	A	A	A	A	A
YES	r_629	Cc_TOG894080_1_002_00001_Sep08_407	TTTagAGCaACTAGTATCTCCTATCCTACCAATCAAAGCTTANNNATACTACAACNNCCA[T/C]AAACAACATTATCATTTCGCTCTCAACATCCCACTCCTAATTTACCAAAAACCCTCTAAA	Locus-488	Cc_TOG894080_1_002_00001_Sep08_407	A	B	A	B	A	A	_	B	A	A	A	A	H	A	A	B	A	A	A	A	A	A	A	A	A	A	A	A	A	A	A	A	A	A	A	A	A	A	A	A	A	A	A	A
YES	r_069	Cc_TOG894081_1_002_00001_Sep08_250	AAATTACAAAGAAAGGAATTCTGGACANAACTCATTTCAAGAACAATTACAATTTTGGCT[A/G]GTTGACCATGATCACAGGGTGGTTAATGAGTAACTTCTTATCAACTTGATTAACTACTTG	Locus-263	Cc_TOG894081_1_002_00001_Sep08_250	A	B	A	B	B	B	B	B	B	A	A	B	B	B	B	B	A	A	A	A	A	A	A	A	A	A	A	A	A	A	A	A	A	A	A	A	A	A	A	A	A	A	A	A
YES	r_365	Cc_TOG894099_1_002_00001_Sep08_382	RATGCSACGAGAGCATTTCTGCCATTTAAAACCTTGGTTGtGCTAGGGTTTTGTTGTTGT[T/C]ACAGATCCTTGATATTGGGAAcaatTGCGGACAAATGCAGTGaTATG	Locus-536	Cc_TOG894099_1_002_00001_Sep08_382	A	B	A	B	H	H	H	H	H	A	A	H	H	H	A	H	A	A	A	A	A	A	A	A	A	A	A	A	A	A	A	A	A	A	A	A	A	A	A	A	A	A	A	A
YES	r_400	Cc_TOG894101_2_002_00001_Sep08_388	GAAATTTATGTTTGACAGCTATATAATGATCAGATTGCTGCCTGTTTTTATGAACCACTG[A/G]TTAGCCTCCCATGGCATTGGCAGTTCTGATCCGTTTCCTTTAAGATATGCCACTTTAAAG	Locus-696	Cc_TOG894101_2_002_00001_Sep08_388	A	B	A	B	B	B	B	B	B	A	A	B	B	B	B	B	A	A	A	A	A	A	A	A	A	A	A	A	A	A	A	A	A	A	A	A	A	A	A	A	A	A	A	A
YES	r_715	Cc_TOG894141_1_002_00001_Sep08_381	TCTAGCAGCAAGGTGGGNTAGGAGGGAGACACTTGGCATGAAAACTAAAAGAGGAAGGAA[T/G]AAGAGAAACAAGCAAAAGTGTATAGAAAATTTACCTTCTCACACCGGAGGAAGAAGAGAC	Locus-571	Cc_TOG894141_1_002_00001_Sep08_381	A	B	A	B	A	A	A	A	A	A	A	A	A	A	A	A	A	A	A	A	A	A	A	A	A	A	A	A	A	A	A	A	A	A	A	A	A	A	A	A	A	A	A	A
YES	r_382	Cc_TOG894141_1_002_00001_Sep08_93	CACACTGAAAGCAATAAACCAGAGTATTACAATAGGATATTTAATGACAAGATGTAAAAT[A/G]TTCCTAACACTTTCCTTTTCGGCAGTACTTTTACCAGTACAAGATAAACAACTTTCAATC	Locus-393	Cc_TOG894141_1_002_00001_Sep08_93	A	B	A	B	B	B	B	B	B	A	A	B	B	B	B	B	A	A	A	A	A	A	A	A	A	A	A	A	A	A	A	A	A	A	A	A	A	A	A	A	A	A	A	A
YES	r_116	Cc_TOG894148_1_002_00001_Sep08_466	TAGATATTAACAGTTTAGGATTTTCTTGGCAGTTATTGGGTGCTGCACTTCGGGTTTTCT[A/G]ATCAAAGGTCTATGATTTTAGGCAACAATAAAAAGTTTGTGGGTTGAATTGAATTAGCAA	Locus-116	Cc_TOG894148_1_002_00001_Sep08_466	A	H	A	H	A	A	A	A	A	A	A	A	A	A	A	A	A	A	A	A	A	A	A	A	A	A	A	A	A	A	A	A	A	A	A	A	A	A	A	A	A	A	A	A
YES	r_226	Cc_TOG894169_1_002_00001_Sep08_509	AAAAATCTAAGTTCTTCGCCGAAGAACTGACATCAATCATGCCGAGGAACATTGGTAGTG[C/G]TTGCTGAAGTTATAAGTTATGATCATTTCTGTTGCTTAGCCAATGAGTGAATTTACCGAT	Locus-72	Cc_TOG894169_1_002_00001_Sep08_509	A	B	A	B	A	A	A	A	A	A	A	A	A	A	A	A	A	A	A	A	A	A	A	A	A	A	A	A	A	A	H	A	A	A	A	A	A	A	A	A	A	A	A	A
YES	r_676	Cc_TOG894171_2_002_00001_Sep08_1025	NNAATAATTTTAAATGATTGGGGACCAATTGACCCAACTCAATCCCATTTATGACtGGGT[A/C]AGTTCAATTTGAGTTTGACAAAAATTACACAAATATgACCCRACCCAACCAGTAAACATT	Locus-745	Cc_TOG894171_2_002_00001_Sep08_1025	A	B	A	B	A	A	A	A	A	A	A	A	A	A	A	A	A	A	A	A	A	A	A	A	A	A	A	A	A	A	A	A	A	A	A	A	A	A	A	A	A	A	A	A
YES	r_139	Cc_TOG894171_2_002_00001_Sep08_1067	TCCCATTTATGACtGGGTMAGTTCAATTTGAGTTTGACAAAAATTACACAAATATgACCC[A/G]ACCCAACCAGTAAACATTCGATCGGGTTGGGTAAATTTGGCTAAACCCAACCCATGAACA	Locus-624	Cc_TOG894171_2_002_00001_Sep08_1067	A	B	A	B	A	A	A	A	A	A	A	A	A	A	A	B	A	A	A	A	A	A	A	A	A	A	A	A	A	A	A	A	A	A	A	A	A	A	A	A	A	A	A	A
YES	r_076	Cc_TOG894192_1_002_00001_Sep08_174	AATTTTTTTtctgacccttggcttgcttCaGATGAACATTGgCCATTTGGATGAGAATGG[A/T]GTCTTTAATGGTCATTTTTCCACATTTGCCCTCTCTGGTTTCGTCCGAGCACAGGTCCTT	Locus-399	Cc_TOG894192_1_002_00001_Sep08_174	A	B	A	B	H	H	A	H	A	A	A	H	H	A	A	A	A	A	A	A	A	A	A	A	A	A	A	A	A	A	A	A	A	A	A	A	A	A	A	A	A	A	A	A
YES	r_672	Cc_TOG894192_1_002_00001_Sep08_572	ACACCAAATTNNNTTTAACYTGAGCAGCTTGCTCATGTTGCATAACTCCATAAGCATTGt[T/C]TATTACCATTGCATATCCTTCAAAAATAACTAAACTGGCGTGGTCGGGGTTGGGGATTGC	Locus-514	Cc_TOG894192_1_002_00001_Sep08_572	A	B	A	B	H	A	A	A	A	A	A	H	A	A	A	A	A	A	A	A	A	A	A	A	A	A	A	A	A	A	A	A	A	A	A	A	A	A	A	A	A	A	A	A
YES	r_699	Cc_TOG894224_1_002_00001_Sep08_121	TGCCAAGCTTTCTATGCTGAGAAATGCTAcTTGGACACTATCAAATTTCTGCAGGGGRAA[A/G]CCTCAgCcTCATTTTGATCAGGTATGAAgTTNNNNNTtGTGTTATCAGAAAKAAAGRAGT	Locus-8	Cc_TOG894224_1_002_00001_Sep08_121	A	B	A	B	B	B	B	B	B	A	A	B	B	B	B	B	A	A	A	A	A	A	A	A	A	A	A	A	A	A	A	A	A	A	A	A	A	A	A	A	A	A	A	A
YES	r_251	Cc_TOG894224_1_002_00001_Sep08_897	TTTGATTTGTTATTTAAGAAACATgAGACTTGtTATCTCATTCCTGtTAAccGCATTATC[A/C]CTCAACAATGAAGCcctagcgCCAGgatCTAAAAtTTTTTTAAGGgGaCCAaaacaaata	Locus-579	Cc_TOG894224_1_002_00001_Sep08_897	A	B	A	B	B	B	B	B	B	A	A	B	B	B	B	B	A	A	A	A	A	A	A	A	A	A	A	A	A	A	A	A	A	A	A	A	A	A	A	A	A	A	A	A
YES	r_515	Cc_TOG894226_1_002_00001_Sep08_876	AATATACATACAACCACATTAGGGGAAGGAAGACAAAAAAAGTTGAATAAATTCATGGGA[A/T]GTATACCGTAAGGGCAATAATCACATCTtgagtatccaacccggagtttTcggcaaGt	Locus-681	Cc_TOG894226_1_002_00001_Sep08_876	A	H	A	H	A	A	A	A	A	A	A	A	A	A	A	A	A	A	A	A	A	A	A	A	A	A	A	A	A	A	A	A	A	A	A	A	A	A	A	A	A	A	A	A
YES	r_296	Cc_TOG894257_1_002_00001_Sep08_403	CACCTGAATGCTAATGATCTATTGCTAAAGAAGGTGGAATGTTGGTCAAGTGAATTTGCT[C/G]ATTGTATTGCTAAGTATTGTGTGTTTCCACAAGAAATTKCTGTTCTGTCTATTTTTGTTG	Locus-132	Cc_TOG894257_1_002_00001_Sep08_403	A	B	A	B	B	B	B	B	B	A	A	B	B	B	B	B	A	A	A	A	A	A	A	A	A	A	A	A	A	A	A	A	A	A	A	A	A	A	A	A	A	A	A	A
YES	r_473	Cc_TOG894259_1_002_00001_Sep08_661	CAATATGTCTTGTCATTTTGTTTGTTTCGATATGCTTCTTGCAGCATTGTTTTTAAATTC[C/G]CTACTTCCATGATATGTTGTGTGGTAATTTTCTGTGATTGTGCTTCTTTCATAGGTTATC	Locus-443	Cc_TOG894259_1_002_00001_Sep08_661	A	B	A	B	A	A	A	A	A	A	A	A	A	A	A	B	A	A	A	A	A	A	A	A	A	A	A	A	A	A	A	A	A	A	A	A	A	A	A	A	A	A	A	A
YES	r_425	Cc_TOG894263_1_002_00001_Sep08_635	ATTTSCCMACTTACCTTCAGCATTGTCATCATCCTCATCATCGTCATCATCTTCCTCGTC[A/T]TCATCATCATCATCCTCAACTAMAGGCTCATCATCCTACAGAAGATATTATTCAAAAGTT	Locus-728	Cc_TOG894263_1_002_00001_Sep08_635	A	B	A	B	A	H	A	A	A	A	A	H	A	A	A	H	A	A	A	A	A	A	A	A	A	A	A	A	A	A	A	A	A	A	A	A	A	A	A	A	A	A	A	A
YES	r_213	Cc_TOG894265_2_002_00001_Sep08_45	TGTTCttcacatCCTTAAACCTtCTGGTCATGTATGTCCTTAG[T/C]TCATTGTTCACCTTCTCCTCATCCCACATGAACCCTTGTATGTTCTGTGTATGACNNAAT	Locus-227	Cc_TOG894265_2_002_00001_Sep08_45	A	B	A	B	B	B	B	B	B	A	A	B	B	B	B	A	A	A	A	A	A	A	A	A	A	A	A	A	A	A	A	A	A	A	A	A	A	A	A	A	A	A	A	A
YES	r_598	Cc_TOG894314_1_002_00001_Sep08_126	TGCTATATTGACAGGTATGTGAATTTTCTTGTCTGTTTTACTTTTAATGTGAACAACTTG[T/C]GTAGTGTTGGTCATGTTAAAATTAGGTWAGTCCTGATTAARATTTACWCTAGTTTATTTT	Locus-324	Cc_TOG894314_1_002_00001_Sep08_126	A	B	A	B	A	A	A	A	A	A	A	A	A	A	A	A	A	A	A	A	A	A	A	A	A	A	A	A	A	A	A	A	A	A	A	A	A	A	A	A	A	A	A	A
YES	r_759	Cc_TOG894314_1_002_00001_Sep08_563	TTGCAAGCTAGGATTGCTCAGTTAAAGAAGGARTTGTNNGAGACAGACTCGATCTATGAt[A/T]CTGAGAAACTGGCCGAGAGGATt	Locus-493	Cc_TOG894314_1_002_00001_Sep08_563	A	B	A	B	B	B	B	B	B	A	A	B	B	H	B	A	A	A	A	A	A	A	A	A	A	A	A	A	A	A	A	A	A	A	A	A	A	A	A	A	A	A	A	A
YES	r_571	Cc_TOG894320_2_002_00001_Sep08_330	GAAAATACCACTTCTCAAATACCTGTTCaAGTGCTTCAATTTCAATTGTTTTATATTATT[A/G]TAAATGTGAAGGAATTTTGGTTCTCTGATTCTAGGTACCAGTCTACATTGCTTGGCTCCT	Locus-567	Cc_TOG894320_2_002_00001_Sep08_330	A	B	A	B	A	A	A	A	A	A	A	A	A	A	B	B	A	A	A	A	A	A	A	A	A	A	A	A	A	A	A	A	A	A	A	A	A	A	A	A	A	A	A	A
YES	r_014	Cc_TOG894321_1_002_00001_Sep08_287	TCAATCCATAAACAGGCCTGAAATTGTGGAtAATCCCCACAAAAAGAAAACGGGCAAAAA[A/T]ATGTTCACAAATCAATTATCACAACATATGACTGTCATTATAAGTTCAAGACTATCTGGT	Locus-328	Cc_TOG894321_1_002_00001_Sep08_287	A	B	A	B	A	A	A	A	A	A	A	A	A	A	A	A	A	A	A	A	A	A	A	A	A	A	A	A	A	A	A	A	A	A	A	A	A	A	A	A	A	A	A	A
YES	r_050	Cc_TOG894351_1_003_00001_Sep08_1338	ggttttttcttgacgaagattttccatcctaatatcgcaaacaatggagagatttgtgt[C/G]aacactcttaaaaaggactggaatcctagccttgggttacggcatattcaaatcctagcc	Locus-518	Cc_TOG894351_1_003_00001_Sep08_1338	A	B	A	B	B	B	B	B	B	A	A	B	B	B	B	B	A	A	A	A	A	A	A	A	A	A	A	A	A	A	A	A	A	A	A	A	A	A	A	A	A	A	A	A
YES	r_339	Cc_TOG894358_2_002_00001_Sep08_200	CTCGAACGCCATTTTATTTTATTATCAGACACCTAGCAAGGGTTTACGTGTTGTTTCGTG[A/T]TTTGAACCGCTTAGAAAGCTAAAAGTGAATAATTATTAATTCGGTNNNTAATCTTATTGT	Locus-128	Cc_TOG894358_2_002_00001_Sep08_200	A	B	A	B	H	A	_	H	H	A	A	A	B	H	A	A	A	A	A	A	A	A	A	A	A	A	A	A	A	A	A	A	A	A	A	A	A	A	A	A	A	A	A	A
YES	r_600	Cc_TOG894371_1_002_00001_Sep08_104	GTTCGAATGGTTCCTTTCCTTTCTTCTTCGCTCCTTTCGCTTTTCTAtTTTaTTTMaTCA[T/C]CAGATTGCATGCTAGACCATTCTATCATAATGAATCTCTTGAATAATAGTGaGTCYTGTG	Locus-282	Cc_TOG894371_1_002_00001_Sep08_104	A	_	A	_	A	A	_	_	_	A	A	_	_	_	B	H	A	A	A	A	A	A	A	A	A	A	A	A	A	A	A	A	A	A	A	A	A	A	A	A	A	A	A	A
YES	r_674	Cc_TOG894415_2_002_00001_Sep08_211	ATACATTTTGTAGGGATCTTGTCACAAGGAGCGTTCTGGATTTGAGGGCCCCTGGACCAc[T/G]AATCCTCTGATTTTTGACAACTCATACTTCAAGTGAGTATTTTTGTGACTCGCGCATTGT	Locus-29	Cc_TOG894415_2_002_00001_Sep08_211	A	B	A	B	A	A	A	A	A	A	A	A	A	A	A	A	A	A	A	A	A	A	A	A	A	A	A	A	A	A	A	A	A	A	A	A	A	A	A	A	A	A	A	A
YES	r_195	Cc_TOG894415_2_002_00001_Sep08_92	TATGATTTTAAACTTGTTCTTGTTGATTTTGTTTATGCCACATTGCATAATGACACTGc[A/G]ATGATAGTATGACAATTGAAACATCTAAAATCGTGGCCTTACTCTCTAATTCTGCCTAAT	Locus-414	Cc_TOG894415_2_002_00001_Sep08_92	A	B	A	B	A	A	A	H	A	A	A	A	H	A	A	A	A	A	A	A	A	A	A	A	A	A	A	A	A	A	A	A	A	A	A	A	A	A	A	A	A	A	A	A
YES	r_572	Cc_TOG894427_1_002_00001_Sep08_253	NNNNNNNNNNNNNNNNNNNTTTTaAYAAACATTGATTTGATAAATGGTTGGTTGGTTAtT[A/G]TTTAAGATTCTACTGGTGAATTTAgTWAAGTTCATTGGTCCATCaTWAAATGgGWGTCAT	Locus-452	Cc_TOG894427_1_002_00001_Sep08_253	A	B	A	B	B	B	B	B	B	A	A	B	B	B	A	A	A	A	A	A	A	A	A	A	A	A	A	A	A	A	A	A	A	A	A	A	A	A	A	A	A	A	A	A
YES	r_237	Cc_TOG894473_2_002_00001_Sep08_380	CTTTGACCAAAWTTTTTAAAGCTAGTTAAAAATTGGTCCTTGGACGTAGGGCATCATTAA[C/G]AGACAGCAGCAGAACAATGTAGGGACAGATGAGGAAATAATTCTGAACAAGCARTCAAGT	Locus-154	Cc_TOG894473_2_002_00001_Sep08_380	A	B	A	B	B	B	B	B	B	A	A	B	B	B	A	A	A	A	A	A	A	A	A	A	A	A	A	A	A	A	A	A	A	A	A	A	A	A	A	A	A	A	A	A
YES	r_182	Cc_TOG894475_1_002_00001_Sep08_361	TAGTTGTATTTTTAATTTTCATGCATTCTGCAACAGGGATCTTCCTCAGTCAGAAAGGGC[T/C]AAGTATAAGATTCATGACAACTTGGTTCGCTTCAGCTTTGGAGTTGAAGATTTTGAGGAT	Locus-284	Cc_TOG894475_1_002_00001_Sep08_361	A	B	A	B	B	B	B	B	B	A	A	B	B	H	B	B	A	A	A	A	A	A	A	A	A	A	A	A	A	A	A	A	A	A	A	A	A	A	A	A	A	A	A	A
YES	r_024	Cc_TOG894483_1_002_00001_Sep08_474	TCTTCTTTCTCTCTTACTATTCTTTTTTATTATTTAGTTTCGGTTCTCTATTTCCATAAA[A/T]TGCAGTCAACAATTAACCACCCACTCTATTATTTCTCTTTTTTATTTTATTTTCTAAAAA	Locus-10	Cc_TOG894483_1_002_00001_Sep08_474	A	H	A	H	H	A	_	A	_	A	A	_	_	_	A	A	A	A	A	A	A	A	A	A	A	A	A	A	A	A	A	A	A	A	A	A	A	A	A	A	A	A	A	A
YES	r_184	Cc_TOG894510_2_002_00001_Sep08_117	CATACTTATTTTGTAATTTTCTAGAGAGATTTTACACTACGTTGCTGTTGCCTTCTGTCC[A/T]AATAGTTTTTATACTGCTTTCCCTTACTTGCGTGACTTCTTTGCTTAATCAGAGCCACCT	Locus-594	Cc_TOG894510_2_002_00001_Sep08_117	A	A	A	A	A	A	A	A	A	A	A	A	A	A	A	A	A	A	A	A	A	A	A	A	A	A	A	A	A	A	A	A	A	A	A	A	A	A	A	A	A	A	A	A
YES	r_166	Cc_TOG894516_1_002_00001_Sep08_303	AACAAGAACCAATTACTTCATCACAACAGCAGCAAAAAAGATaACAAGACAGATCACATT[C/G]ATTGCCTCGACAAACCTTGGGTACTCTAAACCAGCACGGCTGACCACGACGTGTGTGAGA	Locus-111	Cc_TOG894516_1_002_00001_Sep08_303	A	B	A	B	B	B	B	B	B	A	A	B	B	B	H	H	A	A	A	A	A	A	A	A	A	A	A	A	A	A	A	A	A	A	A	A	A	A	A	A	A	A	A	A
YES	r_078	Cc_TOG894542_1_002_00001_Sep08_674	TTATTGTTTCTTCTCACGTAGATTACACATACAAATCCACTTGATGTTGGTCTTGTTAGT[A/G]TTTCCGGTTTGCAAATTGCAGTCTGGCAGGTTTAAACTTGCCAAGAGTTATCTAAAACAT	Locus-563	Cc_TOG894542_1_002_00001_Sep08_674	A	B	A	B	B	B	B	B	B	A	A	B	B	B	B	B	A	A	A	A	A	A	A	A	A	A	A	A	A	A	A	A	A	A	A	A	A	A	A	A	A	A	A	A
YES	r_305	Cc_TOG894619_1_002_00001_Sep08_593	TTAAGATTGTAGGTAGTATTGAATTTNNTATAYTATTCTTCTAACTTCCAAACATGAATT[T/C]AGGGAAAGGGTGTTTACCAGTATGTGGACAAATATGGTGCTAATGTCGATGGGTACAGGT	Locus-166	Cc_TOG894619_1_002_00001_Sep08_593	A	B	A	B	B	B	B	B	B	A	A	B	B	B	A	A	A	A	A	A	A	A	A	A	A	A	A	A	A	A	A	A	A	A	A	A	A	A	A	A	A	A	A	A
YES	r_726	Cc_TOG894619_1_002_00001_Sep08_735	ATTAATATTTTAGCTTTTATATAAATGATTTAATTTTAAATATTATCATTCATTTGGATA[T/G]AAATTAAGCTTCTCATTCAAATTCCATTTGCCTGATTTATTATGCAGTCCTATCTACGAC	Locus-3	Cc_TOG894619_1_002_00001_Sep08_735	A	B	A	B	B	B	B	B	B	A	A	B	B	B	B	_	A	A	A	A	A	A	A	A	A	A	A	A	A	A	A	A	A	A	A	A	A	A	A	A	A	A	A	A
YES	r_502	Cc_TOG894638_1_002_00001_Sep08_470	ATGGTTGGAGAAACGAGTTGCAATTTTAACTGGAATGTTTTCTCCCTGTTTTCTTATGTG[A/C]CTGGTGTCTACTATTACTGATGCAAGAATGTTTNGAGTCCCTTACGATGGAATCATTTTA	Locus-273	Cc_TOG894638_1_002_00001_Sep08_470	A	B	A	B	A	A	A	A	A	A	A	A	A	A	A	A	A	A	A	A	A	A	A	A	A	A	A	A	A	A	A	A	A	A	A	A	A	A	A	A	A	A	A	A
YES	r_745	Cc_TOG894669_2_002_00001_Sep08_429	CAAGTCTCTGCTACCCCAGCAGCACTTGGGACTAaNNNCTATGGGAAAAAAGGATCACCt[T/C]AATTCAGGACATTCTTGCTAGGGAAGCWTAAACAACAATTtYAGGCAATTAAAGGCATGC	Locus-476	Cc_TOG894669_2_002_00001_Sep08_429	A	B	A	B	A	A	A	A	A	A	A	A	A	A	A	A	A	A	A	A	A	A	A	A	A	A	A	A	A	A	A	A	A	A	A	A	A	A	A	A	A	A	A	A
YES	r_173	Cc_TOG894669_2_002_00001_Sep08_956	GTAGACAAAGCTGGGATGTAAATGCAACATGTATGCCCCCTCCCTCACTCAAGAAGTGTC[A/G]AAACAGTAAAAAGGAAGGTCCAAACAACATATTCCATGTATACATATACgKTATCTGTTT	Locus-529	Cc_TOG894669_2_002_00001_Sep08_956	A	B	A	B	B	B	B	B	B	A	A	B	B	H	B	H	A	A	A	A	A	A	A	A	A	A	A	A	A	A	A	A	A	A	A	A	A	A	A	A	A	A	A	A
YES	r_663	Cc_TOG894712_2_003_00001_Sep08_1330_up	ttttcctggttctgaatctgaatgtcaggtcaatcctcaattctatgcatttaggtggaT[A/T]Nctctcttactgactcaggaattcaattttgctgacagccttcaatttggggaaacaaa	Locus-659	Cc_TOG894712_2_003_00001_Sep08_1330_up	A	A	A	A	A	A	A	A	A	A	A	A	A	A	A	A	A	A	A	A	A	A	A	A	A	A	A	A	A	A	A	A	A	A	A	A	A	A	A	A	A	A	A	A
YES	r_581	Cc_TOG894712_2_003_00001_Sep08_948	gataagattctctgttgaagtattttaattcttgacattacaaattacaattattaatta[T/C]ttgttggcacattgcaatatttactgttacactaacattgtgtactgctatgttatttt	Locus-630	Cc_TOG894712_2_003_00001_Sep08_948	A	B	A	B	A	A	A	A	A	A	A	A	A	A	A	_	A	A	A	A	A	A	A	A	A	A	A	A	A	A	A	A	A	A	A	A	A	A	A	A	A	A	A	A
YES	r_432	Cc_TOG894754_2_002_00001_Sep08_151	TCCGACAAGTGTTGTCTTCACCACCCGTAGCTAGATGATATCCGTTAGGTGAAAAACTGA[T/C]GCCGAGAACCTTAAAATGAATAACAATCATARTCAGCCTTATGAAATGTCTAGTGTAAAA	Locus-607	Cc_TOG894754_2_002_00001_Sep08_151	A	B	A	B	B	B	B	B	B	A	A	B	B	B	A	A	A	A	B	A	A	A	A	B	A	A	A	B	A	A	A	A	A	A	B	A	A	A	A	A	A	A	A	B
YES	r_395	Cc_TOG894755_2_002_00001_Sep08_348	TCTGGTTGTGATTTGTACTTCCAGTTTCCCAAAACAGGACAATAGGTAGCTTAGATTATG[C/G]TTTCTCAAACAACCTTGCAAACTGTACTGACTGAAAATATCTCATTATATGATCGAAGAA	Locus-236	Cc_TOG894755_2_002_00001_Sep08_348	A	B	A	B	B	B	B	B	B	A	A	B	B	B	B	B	A	A	A	A	A	A	A	A	A	A	A	A	A	A	A	A	A	A	A	A	A	A	A	A	A	A	A	A
YES	r_279	Cc_TOG894775_2_002_00001_Sep08_104	CAATATAAAGCACTTTCCAGAAAACTGCGATCTAAATATTCATTTAGAAGGAAGAAAAAa[A/G]GGTCTCACCTCCAATAGTCCCCAGTGTCAGACTCAGATTCTCCTCCAAAACAACTCACCT	Locus-501	Cc_TOG894775_2_002_00001_Sep08_104	A	B	A	B	B	B	B	B	B	A	A	B	B	B	B	B	A	A	A	A	A	A	A	A	A	A	A	A	A	A	A	A	A	A	A	A	A	A	A	A	A	A	A	A
YES	r_613	Cc_TOG894794_1_002_00001_Sep08_484	CTACCTCCGGTAAAATAATTGTTTTGACAACTATAGCATGTTTGATACCTTGTAAAACTa[A/T]AAAATAATCTTTCATGTGATTTAATGWCTAAATAAAATGGAANATTTAAATAATCTTtT	Locus-410	Cc_TOG894794_1_002_00001_Sep08_484	A	B	A	B	A	A	A	A	A	A	A	A	A	A	A	A	A	A	A	A	A	A	A	A	A	A	A	A	A	A	A	A	A	A	A	A	A	A	A	A	A	A	A	A
YES	r_535	Cc_TOG894812_1_003_00001_Sep08_567	TTTAGTCAATCTAAACACAAAAATGG[A/T]CCAGGACCATAATGTTTTAAATCTCACGAAAGATTTAGAACTAACTGACAAAAcACATG	Locus-302	Cc_TOG894812_1_003_00001_Sep08_567	A	B	A	B	B	B	B	B	B	A	A	A	B	B	B	B	A	A	A	A	A	A	A	A	A	A	A	A	A	A	A	A	A	A	A	A	A	A	A	A	A	A	A	A
YES	r_749	Cc_TOG894812_1_003_00001_Sep08_941	AAataMatatagagacaaaatatagcttattaatggcaaatgcactcgactagattcatt[A/T]tcagcattcataaacacacaaatctataatttMaattttaaaacgagaaaccctggaaa	Locus-576	Cc_TOG894812_1_003_00001_Sep08_941	A	H	A	H	A	A	A	A	A	A	A	A	A	A	A	A	A	A	A	A	A	A	A	A	A	A	A	A	A	A	A	A	A	A	A	A	A	A	A	A	A	A	A	A
YES	r_694	Cc_TOG894818_1_002_00002_Sep08_162	CAATTTGAAAAGGTGAATTAAATTTAAATGTCGTGTtACAAAATGACAAGAAACATCCTT[T/G]CTTACAGACATGAGATTTTTTAGTTTTTGATCATTTGTCATTCTGTTATGGTGTGGCATT	Locus-127	Cc_TOG894818_1_002_00002_Sep08_162	A	B	A	B	A	A	A	A	A	A	A	A	A	A	A	A	A	A	A	A	A	A	A	A	A	A	A	A	A	A	A	A	A	A	A	A	A	A	A	A	A	A	A	A
YES	r_440	Cc_TOG894818_1_002_00001_Sep08_953	TaTGcCCTCCAGCACCAAAGCCGTGcCatgAGtagCGgaatataacACT[T/C]TGACCAATAGAATGTAAAATAAAACCAcTATATACttAtatgttcaaCATtTAAtgGGCC	Locus-187	Cc_TOG894818_1_002_00001_Sep08_953	A	B	A	B	A	A	A	A	A	A	A	A	A	A	A	A	A	A	A	A	A	A	A	A	A	A	A	A	A	A	A	A	A	A	A	A	A	A	A	A	A	A	A	A
YES	r_160	Cc_TOG894862_1_002_00001_Sep08_569	CATGGTTGAAGTACGGAAAGCAAAAGGAGATACATTGGAGTTCCATAAGGTGTCCTTCTG[T/C]CCCCTTCATAGCTTAATTGTTTTACAATACGTAGTCTCTGCTTSCCACTTCTAAAATAAC	Locus-49	Cc_TOG894862_1_002_00001_Sep08_569	A	B	A	B	B	B	B	B	B	A	A	B	B	B	B	B	A	A	A	A	A	A	A	A	A	A	A	A	A	A	A	A	A	A	A	A	A	A	A	A	A	A	A	A
YES	r_590	Cc_TOG894864_1_003_00001_Sep08_284	CGTTATATCTTTATGCAGGTTATCTTTCTCTCTCTCTAtTGTTCACTGACCTTATGGAC[A/T]TCCTTtCATTTTTATTTGTATACTTAGGTcTATTTTGCTGCCATTTGGCTYGTTGATTGT	Locus-71	Cc_TOG894864_1_003_00001_Sep08_284	A	B	A	B	B	B	B	B	B	A	A	B	B	B	B	B	A	A	A	A	A	A	A	A	A	A	A	A	A	A	H	A	A	A	A	A	A	A	A	A	A	A	A	A
YES	r_127	Cc_TOG894869_1_002_00001_Sep08_570	ATAACAAACTCAGCTGAATGTGAGCTGAAgAAGATCAATGTAGATGGTTTTTAGATTGTA[A/C]AATGTGGGGCTGTGAATCTTTTGGAATGGGGAGAAAATTTGTGCATgATTAaGGGCCTGT	Locus-134	Cc_TOG894869_1_002_00001_Sep08_570	A	B	A	B	A	A	A	A	A	A	A	_	A	A	H	A	A	A	A	A	A	A	A	A	A	A	A	A	A	A	A	A	A	A	A	A	A	A	A	A	A	A	A	A
YES	r_689	Cc_TOG894880_2_002_00001_Sep08_514	CATTATAAGGTCCGTGACAACAAAGGCTGTGCTATGCTGTGTGTGTCAATGAAACATTTt[C/G]TGCCAATCCTTGATTATTCATGTTCCGATCCTTATAAAAGGTTGCATTTGTTCTTTCTTT	Locus-365	Cc_TOG894880_2_002_00001_Sep08_514	A	B	A	B	B	B	B	B	B	A	A	B	B	B	B	H	A	A	A	A	A	A	A	A	A	A	A	A	A	A	A	A	A	A	A	A	A	A	A	A	A	A	A	A
YES	r_230	Cc_TOG894880_2_002_00001_Sep08_697	TCCTGGATGAAGAGTTTGGTAAGCAAAAACTCATCACACTGGCAGTTATTATTTGAAAGC[C/G]ATATTCCAGGCTCAAAGTCACTTCCCTTTGGTCTATGTTTCCAGGAATTGT	Locus-665	Cc_TOG894880_2_002_00001_Sep08_697	A	B	A	B	A	A	A	A	A	A	A	A	A	A	A	A	A	A	A	A	A	A	A	A	A	A	A	A	A	A	A	A	A	A	A	A	A	A	A	A	A	A	A	A
YES	r_683	Cc_TOG894885_1_002_00001_Sep08_218	CTYAATATCTTCAATTAYTACACTTTCATACAAACAAAACCAACATCATCCATTATCTAC[T/G]CTCATTCCCTTCGTCAATTGCAACATAAAAAGGGTTCAAATGATCATGCATCTCACTATA	Locus-599	Cc_TOG894885_1_002_00001_Sep08_218	A	B	A	B	B	B	B	B	B	A	A	B	B	B	B	A	A	A	A	A	A	A	A	A	A	A	A	A	A	A	A	A	A	A	A	A	A	A	A	A	A	A	A	A
YES	r_411	Cc_TOG894885_1_002_00001_Sep08_51	cTTTTgggttGGAACCCGCTGGAGCCAAACTCACATGCTCTCTCCAGTCT[C/G]ATCTCAAGGACATGGCTCAAAAATGCCTCGACGCCTCCAAAATCGCAGGATTCGCCCTTG	Locus-206	Cc_TOG894885_1_002_00001_Sep08_51	A	B	A	B	A	A	A	A	A	A	A	A	A	A	A	A	A	A	A	A	A	A	A	A	A	A	A	A	A	A	A	A	A	A	A	A	A	A	A	A	A	A	A	A
YES	r_743	Cc_TOG894890_1_002_00001_Sep08_184	GTGAATAGTTATTCTTGTTAACAATATCAATGATGGCATATGTTYATTGCAGACTGATTC[T/G]TTCTTCAAAACAAATCTTTCCGATGTATATGCTGTTGGTGATGTTGCTACTTTCCCTTTG	Locus-367	Cc_TOG894890_1_002_00001_Sep08_184	A	B	A	B	A	A	A	A	A	A	A	A	A	A	A	B	A	A	A	A	A	A	A	A	A	A	A	A	A	A	A	A	A	A	A	A	A	A	A	A	A	A	A	A
YES	r_369	Cc_TOG894890_1_002_00001_Sep08_561	ATGCTTGCAATGCTTTATCTCATTCTATGATAACGTGTTTTATGTAGGCCATCAAGGCAG[C/G]TGAGGATGGAAAAACAGTTGAGGAGTATGATTACCTTCCATACTTCTATTCCCGCTCATT	Locus-450	Cc_TOG894890_1_002_00001_Sep08_561	A	H	A	H	A	A	A	A	A	A	A	A	A	A	A	A	A	A	A	A	A	A	A	A	A	A	A	A	A	A	A	A	A	A	A	A	A	A	A	A	A	A	A	A
YES	r_429	Cc_TOG894898_1_002_00001_Sep08_352	GCAACTTTTTTGTATAGTATTATCCATTTAYAATATTCAAATAGACATTTGGCATGAAAA[A/G]TAAATGTTGCAAATTAATTAGTTCATGCACTGATGGTCACTCTTATACATCACTCTTNNG	Locus-198	Cc_TOG894898_1_002_00001_Sep08_352	A	B	A	B	A	A	A	A	A	A	A	A	A	A	A	A	A	A	A	A	A	A	A	A	A	A	A	A	A	A	A	A	A	A	A	A	A	A	A	A	A	A	A	A
YES	r_720	Cc_TOG894898_1_002_00001_Sep08_73	CAGAATGTAGAAAAATCAACCAGCTTGGCACGAAAAGTTTTTCGTCTGTTTAAGGTTTGG[T/C]TATCTTTACTTTCCAATTTCTGGCACATGCTTTTTSATCAGTTAACATCTKCAKTTTTT	Locus-98	Cc_TOG894898_1_002_00001_Sep08_73	A	B	A	B	B	B	B	B	B	A	A	B	B	B	B	_	A	A	A	A	A	A	A	A	A	A	A	A	A	A	A	A	A	A	A	A	A	A	A	A	A	A	A	A
YES	r_239	Cc_TOG894920_1_002_00001_Sep08_127	ATTCTATCTTAGAAAAATGTGATATTTTTCTTACATGCGCTAACACTTTGGATTATTTAT[A/G]CCATGATGAGGCACAAAAGCTATTGTTGAKTTTATTATTAATATATTTTATGTGCTGATT	Locus-478	Cc_TOG894920_1_002_00001_Sep08_127	A	B	A	B	B	B	B	B	B	A	A	B	B	B	B	B	A	A	A	A	A	A	A	A	A	A	A	A	A	A	A	A	A	A	A	A	A	A	A	A	A	A	A	A
YES	r_518	Cc_TOG894925_2_002_00001_Sep08_797	AGATTTTGaTGTCTGACCCGGGtCtgTTGGTgcTGGAATCACTGGAGATTTTGACACTTC[T/C]GGAGTCTTCAATCAAATTAAgAAATACATTGTTAAACACTACTAgACNNNCGTAAGT	Locus-82	Cc_TOG894925_2_002_00001_Sep08_797	A	A	A	A	A	A	A	A	A	A	A	A	A	A	A	A	A	A	A	A	A	A	A	A	A	A	A	A	A	A	A	A	A	A	A	A	A	A	A	A	A	A	A	A
YES	r_742	Cc_TOG894927_1_002_00001_Sep08_217	ATCTTTGAACTTTATCCTGTACCCCCTCGGTTTATACCACTTTGCGAGGGCATTGATTTT[T/C]TTCTGATTCCATTCTCAGCTGGGAAATCATCTGTTTTGTTGGATGTGAAACCATGGGATG	Locus-105	Cc_TOG894927_1_002_00001_Sep08_217	A	B	A	B	B	B	B	B	B	A	A	B	B	B	B	B	A	A	A	A	A	A	A	A	A	A	A	A	A	A	A	A	A	A	A	A	A	A	A	A	A	A	A	A
YES	r_172	Cc_TOG894927_1_002_00001_Sep08_309	TGTTTTGTTGGATGTGAAACCATGGGATGATGAAACCGACATGAAGAAGCTTGAAGAAGC[A/G]GTGAGATCTGTTGAGATGGAAGGGCTGCTTTGGGGTGCATGTATGTTATGTACATTTTAT	Locus-300	Cc_TOG894927_1_002_00001_Sep08_309	A	B	A	B	A	A	A	A	A	A	A	A	A	A	A	A	A	A	A	A	A	A	A	A	A	A	A	A	A	A	A	A	A	A	A	A	A	A	A	A	A	A	A	A
YES	r_162	Cc_TOG894933_2_002_00001_Sep08_326	CTCAGGGCCAAGGAATCCCATGGCCAGTAAAGCTAGGTCAGCCTCAATAATCTCCTCAGA[A/G]CCTTCGATTTCCTTAAATTGAAACTTCCCAGTTTCATCCTTCTCCCAaaacaGgAAACCA	Locus-509	Cc_TOG894933_2_002_00001_Sep08_326	A	B	A	B	B	B	B	B	B	A	A	B	B	B	B	B	A	A	A	A	A	A	A	A	A	A	A	A	A	A	A	A	A	A	A	A	A	A	A	A	A	A	A	A
YES	r_125	Cc_TOG894941_1_002_00001_Sep08_394	TTATGGTTTAACTAGTGACTCACTATCTTKACCGAGTTGATCACTGTTCCAGTTCTAATA[A/G]CACTGGTTCTGTAATTTGGTTGCATGTTGAGAATTTTASGATTCATTTCTTTTATTACTC	Locus-131	Cc_TOG894941_1_002_00001_Sep08_394	A	B	A	B	B	B	B	B	B	A	A	B	B	B	B	B	A	A	A	A	A	A	A	A	A	A	A	A	A	A	A	A	A	A	A	A	A	A	A	A	A	A	A	A
YES	r_164	Cc_TOG894965_2_002_00001_Sep08_180	GAATGGGGCAAAGAGGTGAGCATGTACATTTATCATTGTGCTCTTcTCTCCTGTCCTCTG[A/G]TATAACGAAATATGATGCAATGCAACACTAATGAGTAGTTTATTTGGATATTAACTAAAC	Locus-234	Cc_TOG894965_2_002_00001_Sep08_180	A	B	A	B	B	B	B	B	B	A	A	B	B	B	B	B	A	A	A	A	A	A	A	A	A	A	A	A	A	A	A	A	A	A	A	A	A	A	A	A	A	A	A	A
YES	r_065	Cc_TOG894968_2_004_00001_Sep08_904	tttcagccaccttttgtcattttcctcacgaaccctatactctccggtgccaagataaca[A/G]aatatagcacgagaagcaacatagaaggaagaaaactcacagcacataNNttcttagtac	Locus-546	Cc_TOG894968_2_004_00001_Sep08_904	H	B	H	B	B	B	B	B	B	A	A	B	B	B	B	B	H	H	H	H	H	H	H	H	H	H	H	H	H	H	H	H	H	H	H	H	H	H	H	H	H	H	H	H
YES	r_768	Cc_TOG894986_2_002_00001_Sep08_268	ATAAATGTGTTAGAATATCAACAATTGATTTTTGATTTCCTCATCAACAACTGTGATTAC[T/C]TATTTGAAAAGTGTTAGTGACACACTYTTTCAAAAACACTTTCTTATTGATCAAATTTTA	Locus-63	Cc_TOG894986_2_002_00001_Sep08_268	A	B	A	B	B	B	B	B	B	A	A	B	B	B	A	B	A	A	A	A	A	A	A	A	A	A	A	A	A	A	A	A	A	A	A	A	A	A	A	A	A	A	A	A
YES	r_455	Cc_TOG894986_2_002_00001_Sep08_468	TCTAGTATATAWGAAAATCANNATAGAGAAGCTAAATCCAAGTCATTGATGAGAAAATCA[A/T]AAATGAGTTGTTAATTTTCTGATCAACAATTGTGATTACTTACTCACWTTGGAGAGCTAA	Locus-417	Cc_TOG894986_2_002_00001_Sep08_468	A	B	A	B	B	B	B	B	B	A	A	B	B	B	B	B	A	A	A	A	A	A	A	A	A	A	A	A	A	A	A	A	A	A	A	A	A	A	A	A	A	A	A	A
YES	r_415	Cc_TOG894987_1_002_00001_Sep08_357	TTTTACATTCGTCTTATATTTATAAAGAGAAAACCTCTGCTAAATTAAATAAGAAATTTC[A/T]CCTCCACACCAGCATTGCAGATGGCTCATCTATTAAGATTAACTCCAAAGTAGCTAARGG	Locus-4	Cc_TOG894987_1_002_00001_Sep08_357	A	B	A	B	B	B	B	B	B	A	A	B	B	B	B	B	A	A	A	A	A	A	A	A	A	A	A	A	A	A	A	A	A	A	A	A	A	A	A	A	A	A	A	A
YES	r_261	Cc_TOG895021_1_002_00001_Sep08_160	TATTTGGCAGAGCAAAGTTATAGACAATTCCAACTTCCGCAATTTCTTAGAGTTAGTGCC[T/G]GAAGTAAGGGAACTGATAAATGATTTTTACTCAAGGTAAGTTGGTGCTCGTGCATGCTTT	Locus-581	Cc_TOG895021_1_002_00001_Sep08_160	A	B	A	B	A	A	A	A	A	A	A	A	A	A	A	A	A	A	A	A	A	A	A	A	A	A	A	A	A	A	A	A	A	A	A	A	A	A	A	A	A	A	A	A
YES	r_727	Cc_TOG895021_1_002_00001_Sep08_411_down	ACATGATTTTCTTTGTGCATGGTGCTAAGCTGCTTGTCTAAAAATATGACCAGAN[A/T]TTTTTGAAATTATTGGATTGGAATGTTTTSATTGGAGAATATAAACTTCAAATTCAATAG	Locus-113	Cc_TOG895021_1_002_00001_Sep08_411_down	A	B	A	B	A	A	A	A	A	A	A	A	A	A	A	A	A	A	A	A	A	A	A	A	A	A	A	A	A	A	A	A	A	A	A	A	A	A	A	A	A	A	A	A
YES	r_680	Cc_TOG895030_2_002_00001_Sep08_587	CTGATGTTCATATTTCCCACTAAAAAAAATACATGGTTGATCATCCAATTGtGGATTGTC[T/C]AACCGAGGAAGCACCCATCCCTTtCAAgCTTGWtGTYTGAGGRGCTATGGASTATCCAAT	Locus-625	Cc_TOG895030_2_002_00001_Sep08_587	A	B	A	B	A	A	A	A	A	A	A	A	A	A	A	A	A	A	A	A	A	A	A	A	A	A	A	A	A	A	A	A	A	A	A	A	A	A	A	A	A	A	A	A
YES	r_399	Cc_TOG895030_2_002_00001_Sep08_704	CAATTGTTgatcatccaNNNNNNNNNNNNCATGTGCCTTTCATACTTGACGcTTGAGCTG[T/C]TGTGGACCATCTGATTGAGGACAAGTAGGCCGCTAgAGCTAATTYTAGGGCCCAATATAA	Locus-355	Cc_TOG895030_2_002_00001_Sep08_704	A	B	A	B	B	B	B	B	B	A	A	B	B	B	A	A	A	A	A	A	A	A	A	A	A	A	A	A	A	A	A	A	A	A	A	A	A	A	A	A	A	A	A	A
YES	r_493	Cc_TOG895060_1_002_00001_Sep08_589	ACACTCCATCGCTAAAAGTATTGCACCTATGTTTTATTCTGTGTGTAAATCTTTTTCTCA[A/G]AAGCACAAAACAGATGAACAATCTTCCATTATCAAATTAACTTGMAARAAACTACAGGGT	Locus-308	Cc_TOG895060_1_002_00001_Sep08_589	A	A	A	A	A	A	A	A	A	A	A	A	A	A	A	A	A	A	A	A	A	A	A	A	A	A	A	A	A	A	A	A	A	A	A	A	A	A	A	A	A	A	A	A
YES	r_260	Cc_TOG895127_1_002_00001_Sep08_367	ACTACAAAATAACCGGTACAAACCAATAYTGATATAAGTGTGCAACCAAACATTTTCAAC[T/C]GGAACTTATTAGCATGTGAAACAAACATTGATAGGTGTCAtAgAGGGATAAAATAACCNN	Locus-351	Cc_TOG895127_1_002_00001_Sep08_367	A	B	A	B	B	B	B	B	B	A	A	B	B	B	B	B	A	A	A	A	A	A	A	A	A	A	A	A	A	A	A	A	A	A	A	A	A	A	A	A	A	A	A	A
YES	r_108	Cc_TOG895163_2_002_00001_Sep08_510	TTTCTTCAACTAAATGATGTTATGCTTAAATATCATGTAAAACCTTTTTTTTCTCAtTGG[A/G]CAGGTATCATGTTCCTCGGTCATGGTTGAgtatatACAGCtncgtgaccggaAAAagaca	Locus-713	Cc_TOG895163_2_002_00001_Sep08_510	A	H	A	B	B	B	B	B	B	B	A	B	B	B	B	_	A	A	A	A	A	A	A	A	A	A	A	A	A	A	A	A	A	A	A	A	A	A	A	A	A	A	A	A
YES	r_199	Cc_TOG895173_2_002_00001_Sep08_379	GCAATGTCACATAAATWTTTTKTCTATATGCATCAAACTTTTATTATCCAGCTACCATTC[A/T]TTTTCCTTCCTCTCATTGTTCCCGCCAAAGTCTAAAGATGTTGTCACCWTTTTCAAAAAA	Locus-595	Cc_TOG895173_2_002_00001_Sep08_379	A	A	A	A	A	A	A	A	A	A	A	A	A	A	A	A	A	A	A	A	A	A	A	A	A	A	A	A	A	A	A	A	A	A	A	A	A	A	A	A	A	A	A	A
YES	r_725	Cc_TOG895173_2_002_00001_Sep08_428	AGCTACCATTCWTTTTCCTTCCTCTCATTGTTCCCGCCAAAGTCTAAAGATGTTGTCACC[A/T]TTTTCAAAAAATAGAAGGCACTAACAACGAGTGTGAAGTTATTCAAGAATGTGGATCTGG	Locus-660	Cc_TOG895173_2_002_00001_Sep08_428	A	A	A	A	A	A	A	A	A	A	A	A	A	A	A	A	A	A	A	A	A	A	A	A	A	A	A	A	A	A	A	A	A	A	A	A	A	A	A	A	A	A	A	A
YES	r_403	Cc_TOG895202_2_002_00001_Sep08_362	GGATCCcGGAAtTtAAGGGAATTTaAAacaCAAGGAtgAAAAAACCCAaTCAAAAATTTT[A/G]GTTTTTTTtTGGTCCAATttTCACAAAAAAAATTGAAAATTCaaaaAAACCCAAATTttc	Locus-226	Cc_TOG895202_2_002_00001_Sep08_362	A	_	_	_	A	A	A	A	A	A	A	A	A	A	A	A	_	_	_	_	_	_	_	_	_	_	_	_	_	_	_	_	_	_	_	_	_	A	A	_	_	_	_	_
YES	r_327	Cc_TOG895237_1_002_00001_Sep08_534	TATATGCAAATCCACATGTAAAGGAACTCATATCATGACCTCCAGCTACACTTTTCATGC[A/T]TGCATGGTACAGGAGGATTTTACGCTTAAAATTCAATGTTCTTTACATATCAAGTAATTA	Locus-468	Cc_TOG895237_1_002_00001_Sep08_534	A	B	A	B	B	B	B	B	B	A	A	B	B	B	B	B	A	A	A	A	A	A	A	A	A	A	A	A	A	A	A	A	A	A	A	A	A	A	A	A	A	A	A	A
YES	r_666	Cc_TOG895237_1_002_00001_Sep08_853	ATAAATGTTAAAGTTGTAATTACAACACTGAGAAGACTGAAAACTAGTTCCTTTCTCAGT[A/G]GACTATAACAAGCCAGAAAAGCATCGCATCAATAATTGGATTTTTCACACNNNNNTANTA	Locus-69	Cc_TOG895237_1_002_00001_Sep08_853	A	B	A	B	B	B	B	B	_	A	A	B	B	B	B	B	A	A	A	A	A	A	A	A	A	A	A	A	A	A	A	A	A	A	A	A	A	A	A	A	A	A	A	A
YES	r_401	Cc_TOG895242_1_002_00001_Sep08_57	TCCTgccaCTCCAATCAGGCTTGCTGACCAGTACAAGTTAAAGGGTGTATACAAGC[T/C]TGATTTCCCCACCAAGCCTCTTACCGGATCACCTCGTGCNNNAACATCAGTCATTAATGG	Locus-35	Cc_TOG895242_1_002_00001_Sep08_57	A	B	A	B	B	B	B	B	B	A	A	B	B	B	A	B	A	A	A	A	A	A	A	A	A	A	A	A	A	A	A	A	A	A	A	A	A	A	A	A	A	A	A	A
YES	r_034	Cc_TOG895245_2_002_00001_Sep08_561	TGCTTAAGGATTCTTGTTATGGTGTGTTTCAGGTGCTGGATTGTTTAAGAAGAAAGGTTT[T/C]AAAGGATCCTTTGTAGAAGCGGGATCTTATGCAAAGGTGCATTGGAAAACTCACTGGCTT	Locus-642	Cc_TOG895245_2_002_00001_Sep08_561	A	B	A	B	B	B	B	B	B	A	A	B	B	B	B	B	A	A	A	A	A	A	A	A	A	A	A	A	A	A	A	A	A	A	A	A	A	A	A	A	A	A	A	A
YES	r_026	Cc_TOG895329_1_002_00001_Sep08_769	ATCAYGGTGTAAACTCATTACCTTAATTTCAMACTATTCTTATCCACAGAGGTTGCTGGC[T/C]AAGTACGGATCTCTAATCTCAGTGATCTCCATYGTGGTCCTGTTCGTTTACTTGGTAGCC	Locus-610	Cc_TOG895329_1_002_00001_Sep08_769	A	B	A	B	A	A	A	A	A	A	A	A	A	A	A	A	A	A	A	A	A	A	A	A	A	A	A	A	A	A	A	A	A	A	A	A	A	A	A	A	A	A	A	A
YES	r_407	Cc_TOG895333_2_003_00001_Sep08_790	AAAGCAAATTATCAAGCCATGGCATTAGCAACATGTGACCTTGTTTTGACTGAAAAGTTG[T/C]TTCAAGAATTGAGATATGGAAAAGCAAAAcAGATGCAAAtGACTTGTGCCATTACAAAGt	Locus-467	Cc_TOG895333_2_003_00001_Sep08_790	A	B	A	B	A	A	A	A	A	A	A	A	A	A	A	A	A	A	A	A	A	A	A	A	A	A	A	A	A	A	A	A	A	A	A	A	A	A	A	A	A	A	A	A
YES	r_398	Cc_TOG895358_2_002_00001_Sep08_643	GAAAACAAAGGGCTAAAACAAATMAaGYTTGTCCAACATAGAATTCTTTGAAGAATCTTT[T/G]TATTTCCCAATGGAGCTAAGAGCAGTTACGAATAATGATATCtTWGAACATCAAAGAcAW	Locus-68	Cc_TOG895358_2_002_00001_Sep08_643	A	B	A	B	B	B	B	B	B	A	B	B	B	B	B	A	A	A	B	A	A	A	B	A	A	A	A	A	A	A	A	A	A	A	A	A	A	A	A	A	A	B	A	A
YES	r_438	Cc_TOG895364_1_002_00001_Sep08_201	GGTCACCCATGAGATGATTACTGCTCTTCCATCATAATCACCTTGTGTGATGTGCACCTA[A/C]AGTGGAATTAATCAATGCAGCAAAGCTTCATTGAATAAAAGAATAGCTGTAGAATTTGAA	Locus-279	Cc_TOG895364_1_002_00001_Sep08_201	H	B	H	B	B	B	B	B	B	H	H	B	B	B	H	B	H	H	H	H	H	H	H	H	H	H	H	H	H	H	H	H	H	H	H	H	H	H	H	H	H	H	H	H
YES	r_225	Cc_TOG895374_2_002_00001_Sep08_381	NNAAGATTTGATTTTTCTTAATGATTTAGGGATGGATGAATCAGGAGGTCAAGCCAATaG[T/C]AAGTTTAAGATCTAGGAAGAGAAAgCRTAACATGTTTAGAGTGTGACATTATTGAAGTTG	Locus-323	Cc_TOG895374_2_002_00001_Sep08_381	A	B	A	B	A	A	A	A	A	A	A	A	A	A	A	A	A	A	A	A	A	A	A	A	A	A	A	A	A	A	A	A	A	A	A	A	A	A	A	A	A	A	A	A
YES	r_765	Cc_TOG895374_2_002_00001_Sep08_444	GTTTAAGATCTAGGAAGAGAAAgCRTAACATGTTTAGAGTGTGACATTATTGAAGTTGgA[A/T]CAAGAAGAGTTGACAGTGTCGAGAAGTTGtAYTCAATCATTCATGAATATTaAMATCCTA	Locus-119	Cc_TOG895374_2_002_00001_Sep08_444	A	B	A	B	A	A	A	A	A	A	A	A	A	A	A	A	A	A	A	A	A	A	A	A	A	A	A	A	A	A	A	A	A	A	A	A	A	A	A	A	A	A	A	A
YES	r_167	Cc_TOG895412_1_002_00001_Sep08_259	AAAACAGCAAAAGTGCACATCCAATTRCAACATCSGAGATGCAAATTCAGTGCAAGCATA[A/C]AAGAAATGCCACTTCTTATATTGGCTTCTCAAGTTCCATGTTGTAAAACTGAAACACGCC	Locus-304	Cc_TOG895412_1_002_00001_Sep08_259	A	A	A	A	A	A	A	A	A	A	A	A	A	A	A	A	A	A	A	A	A	A	A	A	A	A	A	A	A	A	A	A	A	A	A	A	A	A	A	A	A	A	A	A
YES	r_731	Cc_TOG895412_1_002_00001_Sep08_540-541_up	GRAAGTTCRAAMATGACAGTGAAGCAAGAAAAGAATTGCAGATGTAGAAGCGAGAGCAAA[A/G]NGGAGTGAAAGGAAGTTACCATCTTTCTTAACCTTCTCGTTGAGATTTTTGATGTAAATG	Locus-421	Cc_TOG895412_1_002_00001_Sep08_540-541_up	A	B	A	B	B	B	B	B	B	A	A	B	B	B	B	A	A	A	A	A	A	A	A	A	A	A	A	A	A	A	A	A	A	A	A	A	A	A	A	A	A	A	A	A
YES	r_451	Cc_TOG895455_1_002_00001_Sep08_115	TTTTAAATTTAATATTAAAAAATCRTAACTAAAGTTGGACATGTTCTTTGTACCTTCAAT[A/G]TCTGTTGTACCTGATAGTTGTCATCATGAGCTCGAAACTGCAAGGATCAATGGATTGTTG	Locus-667	Cc_TOG895455_1_002_00001_Sep08_115	A	B	A	B	B	B	B	B	B	A	A	H	B	B	A	A	A	A	A	A	A	A	A	A	A	A	A	A	A	A	A	A	A	A	A	A	A	A	A	A	A	A	A	A
YES	r_533	Cc_TOG895458_1_002_00001_Sep08_804	MGACAAGAACATAACATTTTACTCTGGTGCAGATACAAGATGTTATTCAACAAGAAAATT[A/C]CAATGAACAAAACAAGTAAGAAGGGTTCSATTTCATTTTKCCATGGAAGAGCATTCAGCA	Locus-240	Cc_TOG895458_1_002_00001_Sep08_804	A	B	A	B	B	B	B	B	B	A	A	B	B	B	B	A	A	A	A	A	A	A	A	A	A	A	A	A	A	A	A	A	A	A	A	A	A	A	A	A	A	A	A	A
YES	r_309	Cc_TOG895478_1_002_00001_Sep08_896	AATTTGACAACAAAAAATTGTAAATAATTAATGTGATGAGAAATACAATTGTGAGGCTAa[A/C]CAAGAAGAGAAAGTTACCCTGGAGGAACGAAGAAGTAGGTGTAGGGAATAAGCATTCCAG	Locus-142	Cc_TOG895478_1_002_00001_Sep08_896	A	B	A	B	B	B	B	B	B	A	A	B	B	B	B	B	A	A	A	A	A	A	A	A	A	A	A	A	A	A	A	A	A	A	A	A	A	A	A	A	A	A	A	A
YES	r_022	Cc_TOG895492_1_002_00001_Sep08_228	TTCTTCTCCATCATGACTGTGATACTTAAAaGTGATTGAGGGGGTTTCCCCTTTTTTATG[T/C]TCAACTACCTCCCATACCTTCTTATCAAATCCAACATTTCCACCTGAAATTTGGAGAGgG	Locus-719	Cc_TOG895492_1_002_00001_Sep08_228	A	B	A	B	B	B	B	B	B	A	A	B	B	B	A	A	A	A	A	A	A	A	A	A	A	A	A	A	A	A	A	A	A	A	A	A	A	A	A	A	A	A	A	A
YES	r_728	Cc_TOG895505_1_002_00001_Sep08_150	TAGTTTTGYATTTAATACTGAACAAAACGTTATTGAGGAATGAAAAATAGTGTTTTGATG[A/G]ACAACTATATTTTTTCTTCAGTTTTGACATTGCTTAACTAGATGATGTTGACCTGAACCC	Locus-65	Cc_TOG895505_1_002_00001_Sep08_150	A	B	A	B	B	B	B	B	B	A	A	B	B	B	A	A	A	A	A	A	A	A	A	A	A	A	A	A	A	A	A	A	A	A	A	A	A	A	A	A	A	A	A	A
YES	r_514	Cc_TOG895505_1_002_00001_Sep08_371	CTTTGTGTTGGCTGGTAWAATANTATTGATCAACTATCTGCATCTACCTTGCATACAACT[A/C]TGATTTTCATTGAAAAGTTTCATTTTCTGTGGTTTTCTCATAATTTTTGTTGCTAAATTT	Locus-340	Cc_TOG895505_1_002_00001_Sep08_371	A	B	A	B	B	B	B	B	B	A	A	B	B	B	B	B	A	A	A	A	A	A	A	A	A	A	A	A	A	A	A	A	A	A	A	A	A	A	A	A	A	A	A	A
YES	r_006	Cc_TOG895545_1_002_00001_Sep08_184	TGGTCAATTTGGTCCTCTCAAAGACATTTACCTGCCTAAGGATTACTACACTGGGTGAGT[T/C]ACTCCCCTTCTCTCCTCCCCTCTTCCCAATCTCTGCATCCACTGTCATCTTTTTAAACCG	Locus-257	Cc_TOG895545_1_002_00001_Sep08_184	A	B	A	B	A	A	A	A	A	A	A	A	A	A	A	A	A	A	A	A	A	A	A	A	A	A	A	A	A	A	A	A	A	A	A	A	A	A	A	A	A	A	A	A
YES	r_664	Cc_TOG895545_1_002_00001_Sep08_510	TATTATCCATATCATTGGGGCCTATTTCCACCTAAACTGCGCACCTTCCCATTACCAATT[T/G]CCTGACTATTTCACCCTGCTCTTCTCTCTTCTCACTCTGCCTTTTCACTTTTCTTCTCTT	Locus-557	Cc_TOG895545_1_002_00001_Sep08_510	A	B	A	B	B	B	B	B	B	A	A	B	B	B	B	H	A	A	A	A	A	A	A	A	A	A	A	A	A	A	A	A	A	A	A	A	A	A	A	A	A	A	A	A
YES	r_448	Cc_TOG895552_2_002_00001_Sep08_316	CTCACGGTTTCGGCGGATGTTGAAATTGAGACTGTGCTAGTGCTTTGTTGGATGGATTTT[A/G]CTTCCTGTGGCTGCGTGTGTCTGAATAAGAAGCTGTATGTTATGTTCNNTCTTGATTGCT	Locus-252	Cc_TOG895552_2_002_00001_Sep08_316	A	B	A	B	A	A	A	A	A	A	A	A	A	A	A	A	A	A	A	A	A	A	A	A	A	A	A	A	A	A	A	A	A	A	A	A	A	A	A	A	A	A	A	A
YES	r_718	Cc_TOG895571_1_002_00001_Sep08_403	TAtYCAAATAGACTCTATATAGAGCAAATTATGCTTAGAACTTGTTTGGTTACAAACTTa[A/T]AAGTACTTTTGAAAGGTTTTTTTCTAATGAAAATAAAGATTTCTTAGTAATTGTCCAAAT	Locus-636	Cc_TOG895571_1_002_00001_Sep08_403	A	B	A	B	B	B	B	B	B	A	A	B	B	B	A	A	A	A	A	A	A	A	A	A	A	A	A	A	A	A	A	A	A	A	A	A	A	A	A	A	A	A	A	A
YES	r_532	Cc_TOG895571_2_002_00001_Sep08_579	GGTGTCGGTGTAATTCAGTCATGATTTTATAAATTGTTTTCTCTGTTATTGATTTGAATT[T/G]TCTGTGaATGACAGAGTAAGAACAACCCCTTCGGAGTGAAG	Locus-522	Cc_TOG895571_2_002_00001_Sep08_579	H	B	H	B	H	H	A	H	A	H	H	A	A	A	A	A	H	H	H	H	H	H	H	H	H	H	H	H	H	H	H	H	H	H	H	H	H	H	H	H	H	H	H	H
YES	r_524	Cc_TOG895572_1_002_00001_Sep08_538	TTTTTTGGATAGAACAAGGAATTACAGATAAATAACGAGGGGGAAGCACATTATTGTTTA[T/C]TCATTAAATTAGAATATGCTTTTAACATGGTGCAGTAATATGATTGACCCATTTGAGTTG	Locus-175	Cc_TOG895572_1_002_00001_Sep08_538	A	B	A	B	A	A	A	A	A	A	A	A	A	A	A	A	A	A	A	A	A	A	A	A	A	A	A	A	A	A	A	A	A	A	A	A	A	A	A	A	A	A	A	A
YES	r_248	Cc_TOG895575_1_002_00001_Sep08_209	CCTTGGACAGAGGATCCTTTGAAGTTTGATAAcTCGTACTTTGTGTAAGACACGTGTTGT[T/G]tGCAATACCATTTTtGCTGTTTTACGAAKACATGTTGTAGAAYTTCTCATTTCTGCTCGC	Locus-170	Cc_TOG895575_1_002_00001_Sep08_209	A	B	A	B	H	H	H	B	B	A	A	B	B	H	B	B	A	A	A	A	A	A	A	A	A	A	A	A	A	A	A	A	A	A	A	A	A	A	A	A	A	A	A	A
YES	r_677	Cc_TOG895578_2_002_00001_Sep08_769	AAATTGAATCACCGATCTTGGAAGATGCTATGAGGCTGCTGAACCACAGTTGGCAAGTCA[A/T]ACGTTGGATAAATTCTCTGGTGCTGCTCCCATGCTGCTGGATGTCTTAATGGTCTAATTG	Locus-292	Cc_TOG895578_2_002_00001_Sep08_769	A	B	A	B	A	A	A	A	A	A	A	A	A	A	A	A	A	A	A	A	A	A	A	A	A	A	A	A	A	A	A	A	A	A	A	A	A	A	A	A	A	A	A	A
YES	r_347	Cc_TOG895578_1_002_00001_Sep08_782	AAATTGAATCACCGATCTTGGAAGATGCTATGAGGCTGCTGAACCACAGTTGGCAAGTCa[A/T]ACGTTGGATAAATTCTCTGGTGCTGCTCCCATGCTGCTGGATGTCTTAATGGTCTAATTG	Locus-662	Cc_TOG895578_1_002_00001_Sep08_782	A	B	A	B	A	A	A	A	A	A	A	A	A	A	A	A	A	A	A	A	A	A	A	A	A	A	A	A	A	A	A	A	A	A	A	A	A	A	A	A	A	A	A	A
YES	r_232	Cc_TOG895587_1_002_00001_Sep08_295	CAAATAATTGATAAACATGGATAGCTTCCAAAGGCCAAAAGAGATAATAACAACTGAATA[T/C]ACTTACGTGAGAGGAGGCCTCATTTTGGCAGCTAAATGGGGTGAAAATTGCCGAACTGTT	Locus-397	Cc_TOG895587_1_002_00001_Sep08_295	A	B	A	B	A	A	A	A	A	A	A	A	A	A	A	A	A	A	A	A	A	A	A	A	A	A	A	A	A	A	A	A	A	A	A	A	A	A	A	A	A	A	A	A
YES	r_210	Cc_TOG895630_1_002_00001_Sep08_259	TCAATTTAAGTTATGTGATTTTTAGGCTGTTTAGTGTCTGAAAAATGTTAtGGAAGAATT[A/C]GATTTGTGTTGTCAATTGTTTGCCTGATTAATGTAAATGCATATTTGAATCTCGTGCGTC	Locus-244	Cc_TOG895630_1_002_00001_Sep08_259	A	B	A	B	B	B	B	B	B	A	A	B	B	B	B	A	A	A	A	A	A	A	A	A	A	A	A	A	A	A	A	A	A	A	A	A	A	A	A	A	A	A	A	A
YES	r_516	Cc_TOG895662_1_002_00001_Sep08_434	ACCTGGAAAGTTTTTAAAGAAACATAATCAGAAATTCAGAATGAATGAAGCTTGAAATTT[T/C]TCATGCATTCTTGTTTAAGGAAGTMTTYAAAATTGTCATTTGAAGATTACCATGAGTCCT	Locus-617	Cc_TOG895662_1_002_00001_Sep08_434	A	B	A	B	B	B	B	B	B	A	A	B	B	B	A	A	A	A	A	A	A	A	A	A	A	A	A	A	A	A	A	A	A	A	A	A	A	A	A	A	A	A	A	A
YES	r_098	Cc_TOG895666_1_002_00001_Sep08_187	TGCAATTCTATAGCTTAAAAATGTGACCATTATGTTGGGTTGATGAAAAATATATCACtC[A/G]ATTCACTTCATGATTGGGCATGAGACCCATTtGYTCCACATGTTTCTTTTATagNNNATC	Locus-486	Cc_TOG895666_1_002_00001_Sep08_187	A	B	A	B	A	A	A	A	A	A	A	A	A	A	B	B	A	A	A	A	A	A	A	A	A	A	A	A	A	A	A	A	A	A	A	A	A	A	A	A	A	A	A	A
YES	r_295	Cc_TOG895690_1_002_00001_Sep08_622	GAGATTCGTCATGATTTTGAATTTAACCTGTTTCTTACCTAATTAATTTTTTTGGTGGGa[A/T]TCAGATTTGGGCACCGCACAGTTCAAGGAGTTATACAAGATGGTTGTAATGCTCTTCTAC	Locus-598	Cc_TOG895690_1_002_00001_Sep08_622	A	B	A	B	B	B	B	B	B	A	A	B	B	B	B	B	A	A	A	A	A	A	A	A	A	A	A	A	A	A	A	A	A	A	A	A	A	A	A	A	A	A	A	A
YES	r_662	Cc_TOG895690_1_002_00001_Sep08_763_down	CTGTGATGGAACAAAGCAGGTTTGTTTGTTTTTTTTTTTTTGgTGATAGATN[A/T]TTTTTTTGGTGATATTGTGTAGCTCAttTATTATTANNTATGGGGTACTCTAGCTTTCTG	Locus-258	Cc_TOG895690_1_002_00001_Sep08_763_down	H	B	H	B	H	H	H	H	H	H	H	H	H	H	_	H	H	H	H	H	H	H	H	H	H	H	H	H	H	H	H	H	H	H	H	H	H	H	H	H	H	H	H	H
YES	r_559	Cc_TOG895724_1_002_00001_Sep08_478	AAGAATGATAATAACTAAAACCTTATAATGACAGATATGACATATGTGATCTCTTTGGCT[T/C]GTACAAACTGTTTCATGATAAGGAATGCCAAGGTGAATGAGATTTTGCATCTTGRACATA	Locus-141	Cc_TOG895724_1_002_00001_Sep08_478	A	B	A	B	B	B	B	B	B	A	A	B	B	B	B	B	A	A	A	A	A	A	A	A	A	A	A	A	A	A	A	A	A	A	A	A	A	A	A	A	A	A	A	A
YES	r_733	Cc_TOG895724_1_002_00001_Sep08_591	TGRACATACTTGTCTTCCMCATKGATTATTAGTTAAGGTCTGTAGGATTCTGTAGGCCTA[C/G]TTTTCTCTAGTAATCTCTATTACACTCTTAACCTAGCACCTRTTAGYACTARGAGTTTAT	Locus-353	Cc_TOG895724_1_002_00001_Sep08_591	A	B	A	B	B	B	B	B	B	A	A	B	B	B	A	B	A	A	A	A	A	A	A	A	A	A	A	A	A	A	A	A	A	A	A	A	A	A	A	A	A	A	A	A
YES	r_003	Cc_TOG895729_1_002_00001_Sep08_234	AGAATGTTACTTGGCYGTTAATCCTCCATCTGATCGTATTCCAGATATAGAAATGCACCC[A/C]AGTGAGCCACACTGGCTGAATGACTTCAGCGGGGTGATT	Locus-219	Cc_TOG895729_1_002_00001_Sep08_234	A	_	A	B	B	B	B	B	B	A	A	B	B	B	A	A	A	A	A	A	A	A	A	A	A	A	A	A	A	A	A	A	A	A	A	A	A	A	A	A	A	A	A	A
YES	r_294	Cc_TOG895739_2_003_00001_Sep08_724	TATATATGGTTTATGCATCAAATAATGTTCATGGTCAAACTGCTATACGATTGTGGTGTG[T/C]GACTTTGACCTTAATTTAAGGCTTTTttNNNtatatatatatgatcgttgactacttcca	Locus-390	Cc_TOG895739_2_003_00001_Sep08_724	A	B	A	B	A	A	A	A	A	A	A	A	A	A	A	H	A	A	A	A	A	A	A	A	A	A	A	A	A	A	A	A	A	A	A	A	A	A	A	A	A	A	A	A
YES	r_077	Cc_TOG895760_1_002_00001_Sep08_205	TCCCCTTTCTTTCCCCCTCAATCCCTTCGCTGCGTTCGGATCCACACATGCGTTGTCACA[T/C]TTTTCCTCCCTAATTGTTAGGACTGTGTTTCTGATTAGGGATTTGTGTCATATGCAGGAA	Locus-382	Cc_TOG895760_1_002_00001_Sep08_205	A	B	A	B	B	B	B	B	B	A	A	B	B	B	A	B	A	A	A	A	A	A	A	A	A	A	A	A	A	A	A	A	A	A	A	A	A	A	A	A	A	A	A	A
YES	r_688	Cc_TOG895760_1_002_00001_Sep08_653	TTAAAAGAGGGTTGAGGGGATTGCTATCATAMGATTATTAGCTATATTCTCCGTAATCAG[T/C]ATCTTTGCTTGTCACTGCAATCAAACTGTTAAACTTGCCAAGAAARAAACGGCACAAAGG	Locus-233	Cc_TOG895760_1_002_00001_Sep08_653	A	B	A	B	A	A	A	A	A	A	A	A	A	A	A	A	A	A	A	A	A	A	A	A	A	A	A	A	A	A	A	A	A	A	A	A	A	A	A	A	A	A	A	A
YES	r_690	Cc_TOG895816_1_002_00001_Sep08_396	CCTGAGAATCCTAACTGGTTCCAGGTAATAACACCTTAA[A/G]TCTTTATAGTATTTGAGGATTCAATAGCTTGTGTAATTGTCTGAGAAATGCTAGGAATAY	Locus-112	Cc_TOG895816_1_002_00001_Sep08_396	A	A	A	A	A	A	A	A	A	A	A	A	A	A	A	A	A	A	A	A	A	A	A	A	A	A	A	A	A	A	A	A	A	A	A	A	A	A	A	A	A	A	A	A
YES	r_491	Cc_TOG895816_1_002_00001_Sep08_869	ttaggtacacctggatgacttttatcatcttttgatatgatatttgaataaacttgatgt[T/C]actattgcagggtaccgcagatgctgtgaggcagtatttatggctttttgaagagcacaa	Locus-15	Cc_TOG895816_1_002_00001_Sep08_869	A	B	A	B	B	B	B	B	B	A	A	B	B	B	B	B	A	A	A	A	A	A	A	A	A	A	A	A	A	A	A	A	A	A	A	A	A	A	A	A	A	A	A	A
YES	r_249	Cc_TOG895817_2_002_00001_Sep08_352	AAGCTCTTCAATTAGAATATGTATTGGTTAGAACAAGAGGAAAACAATGCTATACTTACA[A/G]CCATGCATCCCAAACAACAGCCTCAGCCTTAAAAAGTAAAAGAAAGCAACAAATTATAAT	Locus-555	Cc_TOG895817_2_002_00001_Sep08_352	A	B	A	B	A	A	A	A	A	A	A	A	A	A	A	A	A	A	A	A	A	A	A	A	A	A	A	A	A	A	A	A	A	A	A	A	A	A	A	A	A	A	A	A
YES	r_110	Cc_TOG895820_1_002_00001_Sep08_331	ACACCAAAGACAATRGAGGTGAAACTACCTGAGTAGCATCACAAATTGTGTTGAAGCTTA[T/G]GAAGTGCTCATTGACGTTCTCCACACCAAATTTCTGCATCATAGTCCTCTCCAGTAGTCT	Locus-726	Cc_TOG895820_1_002_00001_Sep08_331	A	B	A	B	B	B	B	B	B	A	A	B	B	B	A	A	A	A	A	A	A	A	A	A	A	A	A	A	A	A	A	A	A	A	A	A	A	A	A	A	A	A	A	A
YES	r_704	Cc_TOG895846_1_002_00001_Sep08_1139	CAGAAAATTCCATGTACTACCCACTTTAATTTTCTGACAAATTAGCATATATAAGAAAAa[A/G]TTGGAATGCCATCACATGCTCTAACCAatTgatgtt	Locus-447	Cc_TOG895846_1_002_00001_Sep08_1139	A	B	A	B	A	A	A	A	A	A	A	A	A	A	A	A	A	A	A	A	A	A	A	A	A	A	A	A	A	A	A	A	A	A	A	A	A	A	A	A	A	A	A	A
YES	r_126	Cc_TOG895846_1_002_00001_Sep08_483	GCAAGTCTTCACTTGGAACTGAAATTTCCAGTATCTCATTATTTCCAGCAATTGACCCCA[T/C]CCACCTTAAACCAATATTATTAGCAATATAAGAAGATACAAATCGAAGAAATCAACAAAC	Locus-200	Cc_TOG895846_1_002_00001_Sep08_483	A	H	A	H	A	A	A	A	A	A	A	A	A	A	A	A	A	A	A	A	A	A	A	A	A	A	A	A	A	A	A	A	A	A	A	A	A	A	A	A	A	A	A	A
YES	r_673	Cc_TOG895871_2_002_00001_Sep08_189	TGAAAAAGTGATTGTATAAATAGTCACTAAATTTTGTCATTAATTCTTTATTTTTGTATA[C/G]TAATGATTTTCTGAAGGAATTCTGGATTTATATTTTATGCTTCTTCTCCTTCATGGAATT	Locus-416	Cc_TOG895871_2_002_00001_Sep08_189	A	B	A	B	A	A	A	A	A	A	A	A	A	A	A	A	A	A	A	A	A	A	A	A	A	A	A	A	A	A	A	A	A	A	A	A	A	A	A	A	A	A	A	A
YES	r_371	Cc_TOG895871_2_002_00001_Sep08_254	GATTTTCTGAAGGAATTCTGGATTTATATTTTATGCTTCTTCTCCTTCATGGAATTCTTT[T/C]CTCCCTTCCCTAGTTTCTTTATCTTTTTTAATTTTGTATGATCAGTAAAACACGCGTTTT	Locus-569	Cc_TOG895871_2_002_00001_Sep08_254	A	B	A	B	A	A	A	A	A	A	A	A	A	A	A	A	A	A	A	A	A	A	A	A	A	A	A	A	A	A	A	A	A	A	A	A	A	A	A	A	A	A	A	A
YES	r_761	Cc_TOG895876_1_002_00001_Sep08_184_down	gaagggggAGTCTGTTAGTGGAATGAATTACTATGCTTGTTTATCTATTTTGTCCCTTGN[A/C]ATTCTCACGCCCTTCGCAATTGCCGTGGAAGGACCACAGCTGTGGGCTGYTGGATATCAA	Locus-197	Cc_TOG895876_1_002_00001_Sep08_184_down	A	A	A	A	A	A	A	A	A	A	A	A	A	A	A	A	A	A	A	A	A	A	A	A	A	A	A	A	A	A	A	A	A	A	A	A	A	A	A	A	A	A	A	A
YES	r_080	Cc_TOG895876_2_002_00001_Sep08_95	ATAGACTGGCACAGGGAAGGTCTCACCCAAAATAAATCTTGAAACCAGGACACTGAAAGC[A/T]GGCTCACCACTCTTGATAATATGTGTAAATGATACTGCAACTTTAGACATACTAACAGTT	Locus-307	Cc_TOG895876_2_002_00001_Sep08_95	A	B	A	B	A	A	A	A	A	A	A	A	A	A	A	A	A	A	A	A	A	A	A	A	A	A	A	A	A	A	A	A	A	A	A	A	A	A	A	A	A	A	A	A
YES	r_379	Cc_TOG895877_1_002_00001_Sep08_393	CGGTTTAGATTGAATGGAGATGAATTGCCTTCTATNNNATTTGCTTTTTGCTGATTTCTA[A/T]TATGCTTCTTCCAGGCTTCTAATGGTTGCCAATGCTGGTGATTGCCGAGCGGTTCTTTGT	Locus-150	Cc_TOG895877_1_002_00001_Sep08_393	A	B	A	B	A	A	A	A	A	A	A	A	A	A	A	A	A	A	A	A	A	A	A	A	A	A	A	A	A	A	A	A	A	A	A	A	A	A	A	A	A	A	A	A
YES	r_671	Cc_TOG895877_1_002_00001_Sep08_53	cAGCTTTGGCCGATGATTGTAGTGTGAATAGTTCATCAGGCACCACGGCCCT[T/G]ACTGCTTTAATATTTGGAAGGTATATCCTAACTTTCATACTTAACATTCTCAATTCGCYT	Locus-320	Cc_TOG895877_1_002_00001_Sep08_53	A	B	A	B	A	A	A	A	A	A	A	A	A	A	A	A	A	A	A	A	A	A	A	A	A	A	A	A	A	A	A	A	A	A	A	A	A	A	A	A	A	A	A	A
YES	r_556	Cc_TOG895897_1_002_00001_Sep08_828	AATATTATAAcatATTTTGCCACTGKGTCTTTACTAAACCATTAAACATGATttaatcAT[T/C]TACTGAAAGTTGGAAGAAACaaaaaagACTAGATTTTGTTTAGGGTGTGaacAgTGTATT	Locus-247	Cc_TOG895897_1_002_00001_Sep08_828	A	B	A	B	B	B	B	B	B	H	H	B	B	B	B	B	A	A	A	A	A	A	A	A	A	A	A	A	A	A	A	A	A	A	A	A	A	A	A	A	A	A	A	A
YES	r_335	Cc_TOG895900_1_002_00001_Sep08_349	TATGCCAACAAACTAATCTATCCATCCACATGCTTATCAATTTTGCTCGAGAGAATGGAT[T/G]GGAAGGTGGTGCACTAGAATCTGGTGTTTCATATGTTGTCWTTAATTGCATGTGATGTTT	Locus-260	Cc_TOG895900_1_002_00001_Sep08_349	A	B	A	B	B	B	B	B	B	A	A	B	B	B	A	B	A	A	A	A	A	A	A	A	A	A	A	A	A	A	A	A	A	A	A	A	A	A	A	A	A	A	A	A
YES	r_707	Cc_TOG895900_1_002_00001_Sep08_390	TTTGCTCGAGAGAATGGATKGGAAGGTGGTGCACTAGAATCTGGTGTTTCATATGTTGTC[A/T]TTAATTGCATGTGATGTTTGAATTTACATGTATATTTCTAGATTTTTGCGGGTGATTATA	Locus-477	Cc_TOG895900_1_002_00001_Sep08_390	A	B	A	B	B	B	B	B	B	A	A	B	B	B	A	_	A	A	A	A	A	A	A	A	A	A	A	A	A	A	A	A	A	A	A	A	A	A	A	A	A	A	A	A
YES	r_421	Cc_TOG895917_2_002_00001_Sep08_364	TCAAACTGATAAAAAACCTGATGGAGGTTATGCCTACAATCCTGGAGTTCATCCAAATCA[T/C]CTTCCACATCCTGCATACGGCAACTTTTCTGGAAAcCCTTACGGCTCTTTAGGGGCTGGA	Locus-480	Cc_TOG895917_2_002_00001_Sep08_364	A	B	A	B	A	A	A	A	A	A	A	A	A	A	A	A	A	A	A	A	A	A	A	A	A	A	A	A	A	A	A	A	A	A	A	A	A	A	A	A	A	A	A	A
YES	r_001	Cc_TOG895983_1_002_00001_Sep08_215	TCAATTTGCTACAGGGATTGGTACCACGGATGGTGGTTTTGTGCTGGGAACTGGAAAGCT[A/T]CTGCTCAAGGTAAGTTTATGTTTCACTAAAGTCTATKATACTCTTGKGGAGAGTTATTGT	Locus-165	Cc_TOG895983_1_002_00001_Sep08_215	A	B	A	B	A	A	A	A	A	A	A	A	A	A	B	B	A	A	A	A	A	A	A	A	A	A	A	A	A	A	A	A	A	A	A	A	A	A	A	A	A	A	A	A
YES	r_654	Cc_TOG896007_1_002_00001_Sep08_521_up	TTATGATTATAATTTTGAATTCCTTCACAGGGAAACTTATTGCTGTATTTTATGCAAGAG[A/C]NATAAAAAAGAAAAGGAGATAGTCCTTGTTCAATTTCCTGCAGTTGCTTCCCCTCCCATT	Locus-275	Cc_TOG896007_1_002_00001_Sep08_521_up	A	B	A	B	H	H	_	H	H	A	A	H	B	B	B	B	A	A	A	A	A	A	A	A	A	A	A	A	A	A	A	A	A	A	A	A	A	A	A	A	A	A	A	A
YES	r_030	Cc_TOG896050_1_002_00001_Sep08_361	CAAGTTATCaGTGGYGAGGTATGTTAASGATGCTCTCTTTTTTGTTTTTGGCTTAACATG[A/T]TTGCCTGCCTTGtGCCTAGTCTAGTTTAGTSTTCAAAAGTGTGGATTTTCTATTGTACAA	Locus-108	Cc_TOG896050_1_002_00001_Sep08_361	A	B	A	B	A	A	A	A	A	A	A	A	A	A	A	A	A	A	A	A	A	A	A	A	A	A	A	A	A	A	A	A	A	A	A	A	A	A	A	A	A	A	A	A
YES	r_669	Cc_TOG896050_1_002_00002_Sep08_93	ATTTCTGTGAAGACAAATTCAAACAAAAAATAAAAGtGTGAATTCACCCAAGGCTTTCAC[A/G]TCATACAAGTATAGAAAGCAACAGATGCCCACACATACACAGGTTAAACtTAAACAAATA	Locus-736	Cc_TOG896050_1_002_00002_Sep08_93	A	B	A	B	A	A	A	A	A	A	A	A	A	A	A	A	A	A	A	A	A	A	A	A	A	A	A	A	A	A	A	A	A	A	A	A	A	A	A	A	A	A	A	A
YES	r_722	Cc_TOG896074_1_002_00001_Sep08_213	TTGTGAAGTGAACATTATACGATCAATCTATTTTTTCTCTTGTTGCAAAATCTTGTCGCT[T/G]TAYGTAAAATAGATGGTCAAAATATCCTAGTACCTTGGAATCTTTGCTATGACTCAGATT	Locus-554	Cc_TOG896074_1_002_00001_Sep08_213	A	B	A	B	A	A	A	A	A	A	A	A	A	A	A	_	A	A	A	A	A	A	A	A	A	A	A	A	A	A	A	A	A	A	A	A	A	A	A	A	A	A	A	A
YES	r_495	Cc_TOG896074_1_002_00001_Sep08_337	ACTTGTTGGATATCCTTGGTGACTATTTACTCCGCAATATATACATGCTTTCATGGACAC[T/G]ATTCTTTCTTTTTCTGATATTGCATCCAATCATGTATTGTTGTTGGTGACATTAAAAATT	Locus-84	Cc_TOG896074_1_002_00001_Sep08_337	A	B	A	B	H	H	A	A	A	A	A	A	H	A	A	_	A	A	A	A	A	A	A	A	A	A	A	A	A	A	A	A	A	A	A	A	A	A	A	A	A	A	A	A
YES	r_288	Cc_TOG896078_2_002_00001_Sep08_791	CATTACAATTTCACCCAAAAATATCTAAACAATGTATTCTGGGGTAAAAATGGGTTTTTg[A/C]AGACTATATCATGGCATTGCAGCTATTAGTGACAAAACACTATAGCAGCCACAATGGCTG	Locus-14	Cc_TOG896078_2_002_00001_Sep08_791	A	B	A	B	A	A	A	A	A	A	A	A	A	A	A	A	A	A	A	A	A	A	A	A	A	A	A	A	A	A	A	A	A	A	A	A	A	A	A	A	A	A	A	A
YES	r_633	Cc_TOG896097_2_003_00001_Sep08_1350	aacatcagaggaccatgaccatcaaccaatRccttaggctgcaacaatgNNNNNagaagt[A/C]ttgagtgatttgtgggaaggatgacaaatgtggagctcaattggagacaaattgagagat	Locus-548	Cc_TOG896097_2_003_00001_Sep08_1350	A	B	A	B	A	A	A	A	A	A	A	A	A	A	A	H	A	A	A	A	A	A	A	A	A	A	A	A	A	A	A	A	A	A	A	A	A	A	A	A	A	A	A	A
YES	r_693	Cc_TOG896103_2_002_00001_Sep08_495	TTAAGGAATGCAATCAgCATAAGCTtCACAGttgTcACACCCTGAATTaAAGcAGTCTTT[A/T]TGTAAACTGTtTCTTaAaTaACCCCAATTAGATTAACCATCTCATGtTGtTCTCAGGGAA	Locus-241	Cc_TOG896103_2_002_00001_Sep08_495	A	A	A	A	_	_	_	A	_	A	A	A	A	_	A	A	A	A	A	A	A	A	A	A	A	A	A	A	A	A	A	A	A	A	A	A	A	A	A	A	A	A	A	A
YES	r_378	Cc_TOG896103_2_002_00001_Sep08_639	GTACATAAtATACATATGTTCAgCATTACTTtAAAtCTTTTTGTAAACCAAtGATATTGA[T/G]GCtCATTAtCaCTtTgatCCCTTTGTAGATGTCACGGaTCcATTGTTGAttGAgGTTGAT	Locus-86	Cc_TOG896103_2_002_00001_Sep08_639	A	A	A	A	A	A	A	A	A	A	A	A	A	A	A	A	A	A	A	A	A	A	A	A	A	A	A	A	A	A	A	A	A	A	A	A	A	A	A	A	A	A	A	A
YES	r_496	Cc_TOG896164_1_002_00001_Sep08_344	ANNNNGAGTTGCTTACACAATACAACATTGATTCACCTTTGTAAGTTTTAACATCATCCT[T/G]GAGAATTGAGTGCAATTTACTTACCGTGCTGTATAGTAGTCTTGAGTATTCCTTTGGCCT	Locus-741	Cc_TOG896164_1_002_00001_Sep08_344	A	B	A	B	A	A	A	A	A	A	A	A	A	A	A	A	A	A	A	A	A	A	A	A	A	A	A	A	A	A	A	A	A	A	A	A	A	A	A	A	A	A	A	A
YES	r_439	Cc_TOG896166_2_002_00001_Sep08_451	CGGTTGCATATTTGTTTGTCTTAAATGGTAATCATAGAAATATTCTCTGGTTCTCAAATG[A/G]GGTTTATAGTGGTGAATTGCATACCCGTTCCCAATCTCTTTCGGAGYAAACTTATTTCTA	Locus-506	Cc_TOG896166_2_002_00001_Sep08_451	A	B	A	B	A	A	A	A	A	A	A	A	A	A	A	A	A	A	A	A	A	A	A	A	A	A	A	A	A	A	A	A	A	A	A	A	A	A	A	A	A	A	A	A
YES	r_144	Cc_TOG896180_1_002_00001_Sep08_90	CAGCAGGTGTCTCTGATGCTCAAGCTGAGTCTGCTACACATGTGGACCCTGATCAGTTTA[A/C]TAATTTTGTGGTATGAATGTTTCTTGAACATTTACTTTTAAGGAAACAGGTTTTTTTTAA	Locus-411	Cc_TOG896180_1_002_00001_Sep08_90	A	B	A	B	B	B	B	B	B	A	A	B	B	B	A	A	A	A	A	A	A	A	A	A	A	A	A	A	A	A	A	A	A	A	A	A	A	A	A	A	A	A	A	A
YES	r_755	Cc_TOG896190_1_002_00001_Sep08_351	GTCTGTATGATGTCATGTAAAATACCAAATTTACACATGCACTTCCTTCATTTCCTATAC[T/G]TAATTCTCCCCCCTTCTACTCCCTCTGTACCCTCCTTTTTNCTTNGTTTTGAGCCAAATC	Locus-494	Cc_TOG896190_1_002_00001_Sep08_351	A	B	A	B	B	B	B	B	B	A	A	B	B	B	A	B	A	A	A	A	A	A	A	A	A	A	A	A	A	A	A	A	A	A	A	A	A	A	A	A	A	A	A	A
YES	r_054	Cc_TOG896190_1_002_00001_Sep08_917	CAAATATTTGAGCTTCTCTTTAATGTTGACTTCTCAAATTTCAACACTGTTGGACTTTCA[A/T]AGTGGCAAATGACTATGCTGGGAATTTTAGTYGAGARCATCTTAAATACATTTTCATTGA	Locus-43	Cc_TOG896190_1_002_00001_Sep08_917	A	B	A	B	B	B	B	B	B	A	A	B	B	B	A	B	A	A	A	A	A	A	A	A	A	A	A	A	A	A	A	A	A	A	A	A	A	A	A	A	A	A	A	A
YES	r_610	Cc_TOG896191_1_002_00001_Sep08_55	TAATTGGAACTGCGCCATCAATGGAACTCTTGAACATATGGAATGAAAGGGAGA[C/G]AGATGTGGARGAAAATGGTATTAAGTCTTTCAAACTATGTGAGGTTTTGCATTCACGACC	Locus-716	Cc_TOG896191_1_002_00001_Sep08_55	A	B	A	B	B	B	B	B	B	A	A	B	B	B	B	B	A	A	A	A	A	A	A	A	A	A	A	A	A	A	A	A	A	A	A	A	A	A	A	A	A	A	A	A
YES	r_741	Cc_TOG896197_1_002_00001_Sep08_176	TATATATGGATGTACTTGNNNNATATGGGTGAAATGTTTACTTCTTTTCTTAAGGAAAAG[A/T]TTACGTGACTACTCCTATCCCATAGTTGATATTAGTGTTTCTTAGCATATGTGATTTATA	Locus-179	Cc_TOG896197_1_002_00001_Sep08_176	A	B	A	B	A	A	A	A	A	A	A	A	A	A	A	H	A	A	A	A	A	A	A	A	A	A	A	A	A	A	A	A	A	A	A	A	A	A	A	A	A	A	A	A
YES	r_330	Cc_TOG896197_1_002_00001_Sep08_464	GGCCAGGATATGCATCTTKTCTTCTTTTAGGCTTCTGCTGATTTTTTCTTGCATGGTTAT[A/C]AAACTTGATGAGTTCATCAGGAAAAACTTTTAGCTAATCATTAATTCCCAGTTGGTCAAA	Locus-462	Cc_TOG896197_1_002_00001_Sep08_464	A	B	A	B	A	A	A	A	A	A	A	A	A	A	A	A	A	A	A	A	A	A	A	A	A	A	A	A	A	A	A	A	A	A	A	A	A	A	A	A	A	A	A	A
YES	r_023	Cc_TOG896202_2_002_00001_Sep08_428	TGCAAGAAGATTAAACCTGTATTTGTGAATTGTGTTAAGAACCTAGGAAGAACCACGCCA[C/G]AAAAGCTGGATATTGTACTTGGAGAGCCCAAAGACTAATAGATcTCACACtAGWATCTSA	Locus-289	Cc_TOG896202_2_002_00001_Sep08_428	A	B	A	B	A	A	A	A	A	A	A	A	A	A	A	B	A	A	A	A	A	A	A	A	A	A	A	A	A	A	A	A	A	A	A	A	A	A	A	A	A	A	A	A
YES	r_657	Cc_TOG896235_1_002_00001_Sep08_103-104_down	AAGGGAGATCGTGAGTTCTCCTTAGTTTTAAAAATGTGCATTTTTATCTTTAATATAANN[A/T]TTGTTATTTTTTACGTTGCATCTTCTGACGATGTATTCGTTGATTGGATGGGAAAAGAGA	Locus-597	Cc_TOG896235_1_002_00001_Sep08_103-104_down	A	B	A	B	H	H	_	A	_	A	A	_	B	A	A	A	A	A	A	A	A	A	A	A	A	A	A	A	A	A	A	A	A	A	A	A	A	A	A	A	A	A	A	A
YES	r_479	Cc_TOG896251_1_002_00001_Sep08_314	TGTTGTTTCTGGACGTTTTGGGAACAACATTNGTTAAATGAGGTTTCTTATCCTGTATTT[A/G]GTTGTTGCCTACACTGACTAGGTTTTGCAATAAGTCAGATTAATTTTAGATTGTGGCATT	Locus-24	Cc_TOG896251_1_002_00001_Sep08_314	A	B	A	B	B	B	B	B	B	A	A	B	B	B	B	B	A	A	A	A	A	A	A	A	A	A	A	A	A	A	A	A	A	A	A	A	A	A	A	A	A	A	A	A
YES	r_314	Cc_TOG896252_2_003_00001_Sep08_365	ATCTTGCTGGTCTCATACATCTTTTGGCCTTTTCaTATCTCACATCATAGCTCTTACAGT[T/G]TTGGGTCTTGCATGTTCTTTTGGGTTGCATATCACATCTGTTAACATCCCCTTCAATTGC	Locus-428	Cc_TOG896252_2_003_00001_Sep08_365	A	B	A	B	B	B	B	B	B	A	A	B	B	B	B	B	A	A	A	A	A	A	A	A	A	A	A	A	A	A	A	A	A	A	A	A	A	A	A	A	A	A	A	A
YES	r_636	Cc_TOG896261_2_002_00001_Sep08_480	TGCTTTTCTTTTACCCCATTTAACTTCTGGGATGAGAGAANCATCAACTATTCTTCAAAT[A/G]TATGGCTTTCTGTTTGTTATCTCATGTTTGAATCCTTGCTTTTTAGGTACTCCTTACACA	Locus-633	Cc_TOG896261_2_002_00001_Sep08_480	A	B	A	B	B	B	B	B	B	A	A	B	B	B	B	B	A	A	A	A	A	A	A	A	A	A	A	A	A	A	A	A	A	A	A	A	A	A	A	A	A	A	A	A
YES	r_584	Cc_TOG896309_2_002_00001_Sep08_402	TATYCAAATAGACTCTATATAGAGCAAATTATGCTTAGAACTTGTTTGGTTACAAACTTA[A/T]AAGTACTTTTGAAAGGTTTTTTTCTAATGAAAATAAAGATTTCTTAGTAATTGTCCAAAT	Locus-715	Cc_TOG896309_2_002_00001_Sep08_402	A	B	A	B	B	B	B	B	B	A	A	B	B	B	A	A	A	A	A	A	A	A	A	A	A	A	A	A	A	A	A	A	A	A	A	A	A	A	A	A	A	A	A	A
YES	r_540	Cc_TOG896345_2_002_00001_Sep08_143	TGGTAATTTATTNNNTTAATTTTGCTTTGAATAATTATCGTAAGGATCAAATGTCTTGTT[A/G]GCATTAATTAAGCTTCAAATCTCAGGTATGGTTGCTGCTCTTACTCCTTTGCCTGTTATT	Locus-682	Cc_TOG896345_2_002_00001_Sep08_143	A	B	A	B	B	B	B	B	B	A	A	B	B	B	B	B	A	A	A	A	A	A	A	A	A	A	A	A	A	A	A	A	A	A	A	A	A	A	A	A	A	A	A	A
YES	r_705	Cc_TOG896361_1_002_00001_Sep08_162	CGAGTCCATTTTGCTTACTTTAATTTTGAATCAAGAAACTTGTTTCTTGCTAGTTTATTT[C/G]ATCTGGCTTTTAATGGGTCTAGGGTTTATGAGGTTCTAGTGAGATCTTGGATGGAACGGT	Locus-87	Cc_TOG896361_1_002_00001_Sep08_162	A	B	A	B	B	B	B	B	B	A	A	B	B	B	B	B	A	A	A	A	A	A	A	A	A	A	A	A	A	A	A	A	A	A	A	A	A	A	A	A	A	A	A	A
YES	r_273	Cc_TOG896361_1_002_00001_Sep08_66	aaactatGCGATTTTTTCCCCCTTTTTTATGCTTTTCAGTTTTCTCTGATATTCATTTCT[T/G]CCATTTCTTGTTTTTTCTCTTCCCAAGTTGTGATACGAGTCCATTTTGCTTACTTTAATT	Locus-50	Cc_TOG896361_1_002_00001_Sep08_66	A	B	A	B	B	B	B	B	B	A	A	B	B	B	B	B	A	A	A	A	A	A	A	A	A	A	A	A	A	A	A	A	A	A	A	A	A	A	A	A	A	A	A	A
YES	r_113	Cc_TOG896362_1_002_00001_Sep08_236	GGTTTAGTTTGGTCAGTGACAAAGGTAGCAGATATTTTAAGCACATGTTAACTTGTGATA[A/G]GGGGTCAAATTTGATTGAATGGTAACCATGTAATTTTTGCTATGTTGGTTTATGTTTTAT	Locus-680	Cc_TOG896362_1_002_00001_Sep08_236	A	B	A	B	B	B	B	H	B	A	A	B	B	B	A	A	A	A	A	A	A	A	A	A	A	A	A	A	A	A	A	A	A	A	A	A	A	A	A	A	A	A	A	A
YES	r_436	Cc_TOG896371_2_002_00001_Sep08_243	GAGGTGAATTTTCCGTTTCAATCCTTGGGATTGCGAATCCAAGGGGATGTGCTTTTGGCG[C/G]CCTCAGTGGTCCCTTAATCTGAGGGTTTTNGCTTTGTTGGCATAAGTTTTCATCAAACTG	Locus-161	Cc_TOG896371_2_002_00001_Sep08_243	A	B	A	B	H	H	A	A	A	A	A	H	A	A	A	A	A	A	A	A	A	A	A	A	A	A	A	A	A	A	A	A	A	A	A	A	A	A	A	A	A	A	A	A
YES	r_558	Cc_TOG896372_1_002_00002_Sep08_154	CAAAGGACAATTTCTGTTAGGAACCTAGATCAGAAAATAGATGAGAAAAAGCAAGATTGT[A/G]TTTCTTAATTGCAAAAGAACAGAAGATAGGAGAGGTAACTCTACTTGAAGGATTACCCCT	Locus-649	Cc_TOG896372_1_002_00002_Sep08_154	A	B	A	B	H	H	_	H	H	A	A	H	B	H	A	H	A	A	A	A	A	A	A	A	A	A	A	A	A	A	A	A	A	A	A	A	A	A	A	A	A	A	A	A
YES	r_675	Cc_TOG896372_1_002_00002_Sep08_407	TTGTTTAAGAGGCTTATGACATTTTTTTTTNNGTTAATTATGAATGTCATTAATTTTGAA[A/T]AATTTTACTGATCAAGTGCAATCTTGATCCCTTNNNGTTTTCAAGACTTCAGTTATTTGT	Locus-11	Cc_TOG896372_1_002_00002_Sep08_407	A	A	A	A	A	A	A	A	A	A	A	A	A	A	A	A	A	A	A	A	A	A	A	A	A	A	A	A	A	A	A	A	A	A	A	A	A	A	A	A	A	A	A	A
YES	r_668	Cc_TOG896385_1_002_00001_Sep08_534	TTATTTTCTGTTGTTACCCGATACATTCATGACTGCCGTTGTAGCATTKTTACAATTGGA[A/G]CAAAGCTATAGATTTTTTTTCCCTGGAGGAAATTGTTGCTTGTGATTTGTTTCCTCTTTA	Locus-432	Cc_TOG896385_1_002_00001_Sep08_534	A	B	A	B	H	A	A	A	H	A	A	A	H	A	A	B	A	A	A	A	A	A	A	A	A	A	A	A	A	A	A	A	A	A	A	A	A	A	A	A	A	A	A	A
YES	r_492	Cc_TOG896385_1_002_00001_Sep08_651	TTTAAATGCCCTATATATNNATATATATTTCAAATTTCTTTCCTTTGTAATCAATAACTT[A/G]GGCTAGTAATAGGCATGCATGTTATCCTCTGTTATGTCACACCTGCCTGTGTCAATTTAA	Locus-107	Cc_TOG896385_1_002_00001_Sep08_651	A	B	A	B	B	B	B	B	B	A	A	B	B	B	A	B	A	A	A	A	A	A	A	A	A	A	A	A	A	A	A	A	A	A	A	A	A	A	A	A	A	A	A	A
YES	r_454	Cc_TOG896495_2_002_00001_Sep08_124	TCTTTCTTGCTGGCTCTTACACAAAGCAGGTAGACCTTCTTGACTGGCATTATAATTGTG[A/C]TTCTCCTATGCATATAACGTACAACCATTAAARTTGCATGTTATCAAGATGCTTTATAGC	Locus-103	Cc_TOG896495_2_002_00001_Sep08_124	A	B	A	B	A	A	A	A	A	A	A	A	A	A	A	_	A	A	A	A	A	A	A	A	A	A	A	A	A	A	A	A	A	A	A	A	A	A	A	A	A	A	A	A
YES	r_465	Cc_TOG896498_1_002_00001_Sep08_369	GGGGGAATGAAATGGAGGATTTCTTGCTTTCACATGCTTTAGAATTCATTAATACATTTG[T/C]CTCTGCCCTTCAACTTGGAGATATCTATATGTGATCCAGGTTAATTATGATGGTGAGGAT	Locus-539	Cc_TOG896498_1_002_00001_Sep08_369	A	B	A	B	B	B	B	B	B	A	A	B	B	B	B	B	A	A	A	A	A	A	A	A	A	A	A	A	A	A	A	A	A	A	A	A	A	A	A	A	A	A	A	A
YES	r_264	Cc_TOG896504_2_002_00001_Sep08_263	TGTATTTACTGGAAAATGTTAACTAgTTTTGTTTCTTTAGTGCTGTTTTATGTAACATGC[T/G]TGGTTTTTTGCACCCTTGTTTTATAGTCTTGCATGCTTTTCTGAATCTGATCAAATTTGG	Locus-327	Cc_TOG896504_2_002_00001_Sep08_263	A	B	A	B	B	B	B	B	B	A	A	B	B	B	A	A	A	A	A	A	A	A	A	A	A	A	A	A	A	A	A	A	A	A	A	A	A	A	A	A	A	A	A	A
YES	r_204	Cc_TOG896522_1_003_00001_Sep08_1889	GATCTAGAAGATGCTTGCTGCAAGAtACAAAACCCAATGAATCCCAAATTAGAACACAAa[T/C]ggagaaagagtgaatcatgagggggcaaagaaagataaa	Locus-697	Cc_TOG896522_1_003_00001_Sep08_1889	A	B	A	B	B	B	B	B	B	A	A	B	B	B	B	B	A	A	A	A	A	A	A	A	A	A	A	A	A	A	A	A	A	A	A	A	A	A	A	A	A	A	A	A
YES	r_278	Cc_TOG896540_2_002_00001_Sep08_239	AATGAATTGTGTNNTAAAMTAATAAAATCMCAKGTAGAGATTACTACTCAATGCATGAAA[A/T]CATCCCAAGCCAAGGCCACCACTGAATAGCATTTTCCCTAGTTCTCACTCACAAGTCACC	Locus-622	Cc_TOG896540_2_002_00001_Sep08_239	A	B	A	B	B	B	B	B	B	A	A	B	B	B	A	B	A	A	A	A	A	A	A	A	A	A	A	A	A	A	A	A	A	A	A	A	A	A	A	A	A	A	A	A
YES	r_751	Cc_TOG896540_2_002_00001_Sep08_334	TCCCTAGTTCTCACTCACAAGTCACCGCATTAACGGTAACAATGAGACATGAATATGATA[A/T]GACAATCCCTTTTTTGTGAATTCAAGGCCATATTTCATAATACAAGCATGATAAACACTC	Locus-359	Cc_TOG896540_2_002_00001_Sep08_334	A	B	A	B	B	B	B	B	B	A	A	B	B	B	A	B	A	A	A	A	A	A	A	A	A	A	A	A	A	A	A	A	A	A	A	A	A	A	A	A	A	A	A	A
YES	r_174	Cc_TOG896602_1_002_00001_Sep08_627	ATTCAGCATATGGATTTTTGAATAAGACAACTAAGACTCACCAGAAAACAGCTgAAAACA[T/C]TCTAGCCACAAAAATAATTGGTAAAGCTAAAAGGGCAGAGGCCTGCAAGAGTGCNAAATT	Locus-329	Cc_TOG896602_1_002_00001_Sep08_627	A	H	A	H	A	A	A	A	A	A	A	A	A	A	B	A	A	A	A	A	A	A	A	A	A	A	A	A	A	A	A	A	A	A	A	A	A	A	A	A	A	A	A	A
YES	r_372	Cc_TOG896613_1_002_00001_Sep08_191	GAAGGTGTGGAAAAAGAAGGACATCACTGGCATATATCACAAGTGGCAAAATTTGGTGAg[A/C]AGTTTAACATAACGTTGGTTTATATCACATGTCTTTTCTTCtYGTCTTATGTAAATAGAT	Locus-619	Cc_TOG896613_1_002_00001_Sep08_191	A	B	A	B	A	A	A	A	A	A	A	A	A	A	A	A	A	A	A	A	A	A	A	A	A	A	A	A	A	A	A	A	A	A	A	A	A	A	A	A	A	A	A	A
YES	r_750	Cc_TOG896613_1_002_00001_Sep08_234	TGGCAAAATTTGGTGAgMAGTTTAACATAACGTTGGTTTATATCACATGTCTTTTCTTCt[T/C]GTCTTATGTAAATAGATAACTGCATGCAGACTTAACTCTAAAGGGAGTGTTACCCTTTAG	Locus-148	Cc_TOG896613_1_002_00001_Sep08_234	A	B	A	B	A	A	A	A	A	A	A	A	A	A	A	B	A	A	A	A	A	A	A	A	A	A	A	A	A	A	A	A	A	A	A	A	A	A	A	A	A	A	A	A
YES	r_390	Cc_TOG896622_2_002_00001_Sep08_294	GATATAACATTATAAGCAGCTTAATTAACCTCACCTGATATTTTGATGCTTCGCAATAAt[T/C]GAATTGAATTCGATAGCTCTCTGCTGCAATTCTAGCACAAAGCTCCCTTTGa	Locus-669	Cc_TOG896622_2_002_00001_Sep08_294	A	B	A	B	B	B	B	B	H	A	A	B	B	B	B	B	A	A	A	A	A	A	A	A	A	A	A	A	A	A	A	A	A	A	A	A	A	A	A	A	A	A	A	A
YES	r_679	Cc_TOG896681_1_002_00001_Sep08_200	CTCCTTAAGTAAGAACACAAATTCAAATCTTGTRAATGGAAAAAGCGATGTTAGAGGGGA[A/G]ATTCCAGTATTCCATTGAAAGTGGCCAAYCAGGTTCCAGGTCACTGRCAAAATCAAAAGA	Locus-572	Cc_TOG896681_1_002_00001_Sep08_200	A	B	A	B	B	B	B	B	B	A	A	B	B	B	A	A	A	A	A	A	A	A	A	A	A	A	A	A	A	A	A	A	A	A	A	A	A	A	A	A	A	A	A	A
YES	r_057	Cc_TOG896681_2_002_00001_Sep08_294	AATACAATGATTGATTTTCATTGTGACATTAATAGTGAGGTGTTAGCTCATAAGGTTTTA[C/G]ATTGCATTTACTTTCCCATTGGGCTTTNTGTCGGGATAAAAGATTTATTGCTATTGATCA	Locus-643	Cc_TOG896681_2_002_00001_Sep08_294	A	A	A	A	A	A	A	A	A	A	A	A	A	A	A	A	A	A	A	A	A	A	A	A	A	A	A	A	A	A	A	A	A	A	A	A	A	A	A	A	A	A	A	A
YES	r_648	Cc_TOG896701_1_002_00001_Sep08_476	TCTCAATTATACTTTTGGTGTCATCACTGTGCAATGATGTCAACTAAATCATTGAGTATG[A/G]TACTATGGTCTTTATATGTTTTACTYATGCACAATATATAGTRAAATTACCGAAGTTTTA	Locus-638	Cc_TOG896701_1_002_00001_Sep08_476	A	B	A	B	B	B	B	B	B	A	A	B	B	B	B	B	A	A	A	A	A	A	A	A	A	A	A	A	A	A	A	A	A	A	A	A	A	A	A	A	A	A	A	A
YES	r_670	Cc_TOG896702_1_002_00001_Sep08_488_down	AGCACATCTCTGGTCAAAATTTCCMGGACCACATGCTAGCTCGTAACTTTGTATTCTCCN[T/G]GGACTTTCGCTGCTCACTATATTGGCTGTTCTGAGTCCTMTGTACTGTTTTCATCATGTT	Locus-690	Cc_TOG896702_1_002_00001_Sep08_488_down	A	B	A	B	B	B	B	B	B	A	A	B	B	B	B	B	A	A	A	A	A	A	B	A	A	A	A	A	A	A	A	A	A	A	A	A	A	A	A	A	A	B	A	A
YES	r_289	Cc_TOG896702_2_002_00001_Sep08_536	TCGTAACTTTGTATTCTCCTGGNACTTTCGCTGCTCACTATATTGGCTGTTCTGAGTCCT[A/C]TGTACTGTTTTCATCATGTTGCATGGTTTATTATTTATTTTCTTGTCTTGCACTATTTTT	Locus-678	Cc_TOG896702_2_002_00001_Sep08_536	A	B	A	B	A	A	A	A	A	A	A	A	A	A	A	A	A	A	A	A	A	A	A	A	A	A	A	A	A	A	A	A	A	A	A	A	A	A	A	A	A	A	A	A
YES	r_484	Cc_TOG896725_1_002_00001_Sep08_93	GTTCGTGTTGAGTTGGAGTCCCAAATGAAGGTTGTGACAGGTATGTCTTAGTGGGCCAAA[T/C]ACCTGTATTGCTTGCATTTGTGTATTTGCATGGTCTCTGACAATGTGATTTGCAGTTGAC	Locus-203	Cc_TOG896725_1_002_00001_Sep08_93	A	B	A	B	B	B	B	B	B	A	A	B	B	B	B	B	A	A	A	A	A	A	A	A	A	A	A	A	A	A	A	A	A	A	A	A	A	A	A	A	A	A	A	A
YES	r_287	Cc_TOG896733_2_002_00001_Sep08_248	ATATGGtGAACTAYGAGAACAGTAAAATTGTGAAATCAAGATGTTGAAGCATTcAAATGA[A/T]GCCATAGCTATCAATCTTGAATAGCAGCTAGCTCTGAAAACACTATACGGATTGTGGGAA	Locus-1	Cc_TOG896733_2_002_00001_Sep08_248	A	B	A	B	B	B	B	B	B	A	A	B	B	B	B	A	A	A	A	A	A	A	A	A	A	A	A	A	A	A	A	A	A	A	A	A	A	A	A	A	A	A	A	A
YES	r_147	Cc_TOG896746_1_002_00001_Sep08_707	GTTAACCTTTTTATTTTTTCCTGATGGCAGTTTGCTCTATGTGGAGACAGCTGATCGGCC[T/C]GGATTACTGGTGGATCTTGTAAAGATTATTACTGACATTAACATTTCcGTTGAatccggg	Locus-412	Cc_TOG896746_1_002_00001_Sep08_707	A	B	A	B	A	A	A	A	A	A	A	A	A	A	A	A	A	A	A	A	A	A	A	A	A	A	A	A	A	A	A	A	A	A	A	A	A	A	A	A	A	A	A	A
YES	r_738	Cc_TOG896850_1_002_00001_Sep08_41	AGGATAGTTGAGGCTGATGAGTTCATGAGGGCAGGATT[A/G]TATGATGGATGGCTACCTCATCTGTATGAAATTTTTTTGTTACACATTCTTTTCTTGTTA	Locus-645	Cc_TOG896850_1_002_00001_Sep08_41	A	B	A	B	B	B	B	B	B	A	A	B	B	B	B	B	A	A	A	A	A	A	A	A	A	A	A	A	A	A	A	A	A	A	A	A	A	A	A	A	A	A	A	A
YES	r_253	Cc_TOG896850_1_002_00001_Sep08_445	TATTGATTTCTTTACTTGATTTTTCTTTAATTTTGTGTCAAATTTTGGATGAGCATTTCT[A/G]CTGTCATGTATTAAGCTGGTGATAATTGATGATATTTCATTATTCACATGGTCATTATAT	Locus-570	Cc_TOG896850_1_002_00001_Sep08_445	A	H	A	H	A	A	A	A	A	A	A	A	A	A	A	A	A	A	A	A	A	A	A	A	A	A	A	A	A	A	A	A	A	A	A	A	A	A	A	A	A	A	A	A
YES	r_223	Cc_TOG896875_2_002_00001_Sep08_986	YAATTCAGAAAAGGCAAAGATCWTTTTCAGAAAACCCTGCAATTTCACCAATGATTTTTT[A/T]AAAAAATCTCAACAAAAATCCACCAATAACNTTTCTGAATACTACTACAAGCACAGTGTC	Locus-174	Cc_TOG896875_2_002_00001_Sep08_986	A	B	A	B	B	A	B	B	B	A	A	B	B	B	B	_	A	A	A	A	A	A	A	A	A	A	A	A	A	A	A	A	A	A	A	A	A	A	A	A	A	A	A	A
YES	r_185	Cc_TOG896888_2_002_00001_Sep08_905	ATATTCTCTGTCATATTTTCCTTACTTTCAGGCAAAAGCCAAGTCTCATCAAAAAGCGCA[C/G]GCCAAGTCTCAGTCTCAGTCTCAGTCTCATCACTGAAAGCATTGAAAGATCCGTGGGGCT	Locus-176	Cc_TOG896888_2_002_00001_Sep08_905	A	B	A	B	B	B	B	B	B	B	A	B	B	B	B	B	A	A	A	A	A	B	A	A	A	A	A	A	A	A	B	A	A	A	A	A	A	A	A	A	A	A	A	A
YES	r_284	Cc_TOG896911_1_002_00001_Sep08_371	AGCACAAGAAGCTGCAGAAAAACAAGCTGCATTAGCTAAAATACGTCAAGAGAAAGCTCA[A/G]TCTCTTGGTGAAGAACCTGAAAAAGGACCTAATGTTACaCAGGTACAKTATCTGAAGATT	Locus-183	Cc_TOG896911_1_002_00001_Sep08_371	A	B	A	B	B	B	B	B	B	A	A	B	B	B	B	B	A	A	A	A	A	A	A	A	A	A	A	A	A	A	A	A	A	A	A	A	A	A	A	A	A	A	A	A
YES	r_757	Cc_TOG896911_1_002_00001_Sep08_477	CAKTATCTGAAGATTTAACTAAGATTTTATTTCTCTGATATTGCCTTTACTtTGCTATTG[T/C]CATGTTCCAGTAGTTCATATACTGTTCAGCTTATATAGTTTCACTTAAAATTCGTTGATG	Locus-510	Cc_TOG896911_1_002_00001_Sep08_477	A	B	A	B	B	B	B	B	B	A	A	B	B	B	B	B	A	A	A	A	A	A	A	A	A	A	A	A	A	A	A	A	A	A	A	A	A	A	A	A	A	A	A	A
YES	r_093	Cc_TOG896930_2_002_00001_Sep08_200	KTTATATAGGACTCTAAGAAAAAAGGTCAAGAGCTAGCAGCTTGGGAAGCAGATTTAAAA[A/C]GGAGAGAGAAGGTTGATTTAACAATTTACTGTTGCAGATTTTGGTTTTTAGCATTTGKTT	Locus-508	Cc_TOG896930_2_002_00001_Sep08_200	A	B	A	B	A	A	A	A	A	A	A	A	A	A	A	A	A	A	A	A	A	A	A	A	A	A	A	A	A	A	A	A	A	A	A	A	A	A	A	A	A	A	A	A
YES	r_667	Cc_TOG896930_2_002_00001_Sep08_258	AAMGGAGAGAGAAGGTTGATTTAACAATTTACTGTTGCAGATTTTGGTTTTTAGCATTTG[T/G]TTTRTTGATTTTATTGTCATTTGTCAATATCAACAGTGATATGCTAATATTCTCTTAAGT	Locus-604	Cc_TOG896930_2_002_00001_Sep08_258	A	B	A	B	A	A	A	A	A	A	A	A	A	A	B	A	A	A	A	A	A	A	A	A	A	A	A	A	A	A	A	A	A	A	A	A	A	A	A	A	A	A	A	A
YES	r_214	Cc_TOG896933_2_002_00001_Sep08_716	GGAAAAGGCCTCATCAAGCTCAAGTTAAAATCCCCACTTGTTTCTGTAAAAGCAATATtA[T/C]CAGCCACAAGATACAGTAGCAGCATATTATAAGGATTGCATTAGTTCAGAAAAGGTGAAT	Locus-32	Cc_TOG896933_2_002_00001_Sep08_716	A	B	A	B	A	A	A	A	A	A	A	A	A	A	A	A	A	A	A	A	A	A	A	A	A	A	A	A	A	A	A	A	A	A	A	A	A	A	A	A	A	A	A	A
YES	r_468	Cc_TOG896936_2_002_00001_Sep08_264	CTCATAATCGTTATTGGCTAGTGGAAATTTGCTCAGGTCATAAATTGATATTACATGCAC[T/C]TTTCGGAAGTACAACTTTAAATGCATTAATTTCTGCAGTTCTGCTGCCAGAGCGGGGAGC	Locus-53	Cc_TOG896936_2_002_00001_Sep08_264	A	B	A	B	B	B	B	B	B	A	A	B	B	B	B	B	A	A	A	A	A	A	A	A	A	A	A	A	A	A	A	A	A	A	A	A	A	A	A	A	A	A	A	A
YES	r_591	Cc_TOG896942_2_002_00001_Sep08_629	ATATACAACATGACAAAATCTATGCGCCAAAAATCAAGATAGAAACAAGATCTAGAAATC[A/G]ACAAAAACCCAAGTGTCACATATTATTTAACTTCTTCATTCCAGCATACCAATTTTGCAG	Locus-666	Cc_TOG896942_2_002_00001_Sep08_629	A	B	A	B	A	A	A	A	A	A	A	A	A	A	A	B	A	A	A	A	A	A	A	A	A	A	A	A	A	A	A	A	A	A	A	A	A	A	A	A	A	A	A	A
YES	r_527	Cc_TOG896966_1_002_00001_Sep08_360	TTCTAGAGGATATTTGGTTGATGAGGACGGATTTGACTTCATGAAAATATCATTTTTGAG[A/G]GACATTAAAGCTCAACAAAGAAGTTTGCGGTTTGTATCACTTACGTTGTCTCTTTACTCT	Locus-487	Cc_TOG896966_1_002_00001_Sep08_360	A	B	A	B	B	B	B	B	B	A	A	B	B	B	A	B	A	A	A	A	A	A	A	A	A	A	A	A	A	A	A	A	A	A	A	A	A	A	A	A	A	A	A	A
YES	r_708	Cc_TOG896967_1_002_00001_Sep08_447-449_down	CTTTTTACCTACCAATGAAGTCGATGAAAAACAATGAAATGATGGTTATAAAATTTNNN[A/T]GTTTTGTTAATCAATATGATTGGGAATTCTTCTGTACATTTAGCAGWTATTTGTTATGTA	Locus-418	Cc_TOG896967_1_002_00001_Sep08_447-449_down	A	H	A	H	A	A	A	A	A	A	A	A	A	A	A	A	A	A	A	A	A	A	A	A	A	A	A	A	A	A	A	A	A	A	A	A	A	A	A	A	A	A	A	A
YES	r_609	Cc_TOG896967_1_002_00001_Sep08_527	TGGGAATTCTTCTGTACATTTAGCAGWTATTTGTTATGTATATTTATAACACAACCAATC[A/G]TGGTATCTTAATGTTTCCTTGTCAAAACTTTATTTTTCTTTTGAAATTGAATGATAATTA	Locus-656	Cc_TOG896967_1_002_00001_Sep08_527	A	B	A	B	B	B	B	B	B	A	A	B	B	B	B	A	A	A	A	A	A	A	A	A	A	A	A	A	A	A	A	A	A	A	A	A	A	A	A	A	A	A	A	A
YES	r_361	Cc_TOG896976_2_002_00001_Sep08_486	GATTCRCACATTRCATAAAAGTTCGYTTTAGTTCACTGCTAAAGTGTGTAGGCAACCAAA[T/C]TCGGCTCTTAAGAAGTGAGCAATTCACTTTCAAGGGTAAAATAAGTATTCTGTTAATGAG	Locus-332	Cc_TOG896976_2_002_00001_Sep08_486	A	B	A	B	B	B	B	B	B	A	A	B	B	B	B	B	A	A	A	A	A	A	A	A	A	A	A	A	A	A	A	A	A	A	A	A	A	A	A	A	A	A	A	A
YES	r_035	Cc_TOG896979_2_002_00001_Sep08_391	ATTAggAAANNCAtTAATRAAGTTGAGTCtTACCRTGTACGCCACTGTCTCTTATgGTGG[T/C]CATAAATCTCTCAGTACCACGCTTCAGTATTGGATTGTAATATGTAAACAGTGCAATTGG	Locus-67	Cc_TOG896979_2_002_00001_Sep08_391	A	B	A	B	B	B	B	B	B	A	A	B	B	B	B	B	A	A	A	A	A	A	A	A	A	A	A	A	A	A	A	A	A	A	A	A	A	A	A	A	A	A	A	A
YES	r_044	Cc_TOG896981_1_002_00001_Sep08_524	AATCCAGCCATAGTTGTCCCGTATTCCCTATACAAATCCAGGCACATCTTTGGCACTTcA[T/C]TTTCCTCAATATGCAAGTGTTCTAACATATACTCTGCAAAAAAGATTGGTTAACTACAGA	Locus-362	Cc_TOG896981_1_002_00001_Sep08_524	A	B	A	B	H	H	B	H	H	A	A	A	H	A	A	A	A	A	A	A	A	A	A	A	A	A	A	A	A	A	A	A	A	A	A	A	A	A	A	A	A	A	A	A
YES	r_692	Cc_TOG896981_1_002_00001_Sep08_70	TATCTGCAAATAACATTTTCAAGTCAGAATATTATGGACTGCTCTTCACTGAAATTAAtA[T/C]ACAAGGTTTAACACTTGAACTTTTTCATGACATACTATTTTACGCTGAGGCATTGAAAGC	Locus-408	Cc_TOG896981_1_002_00001_Sep08_70	A	B	A	B	B	B	B	B	B	A	A	B	B	B	B	B	A	A	A	A	A	A	A	A	A	A	A	A	A	A	A	A	A	A	A	A	A	A	A	A	A	A	A	A
YES	r_346	Cc_TOG897003_1_002_00001_Sep08_242	AAGTGGAGCATGAAAGGACCAAACAAAATTCTAAATGAAATGTTTTGATTGTATAATGTG[A/G]TTGGTTGCAGAGTAAAGCTGATGCTTTTGAGTATGCTGACCAAGTCTTGGAGCGTgggTA	Locus-654	Cc_TOG897003_1_002_00001_Sep08_242	A	B	A	B	B	B	B	B	B	A	A	B	B	B	B	B	A	A	A	A	A	A	A	A	A	A	A	A	A	A	A	A	A	A	A	A	A	A	A	A	A	A	A	A
YES	r_262	Cc_TOG897009_2_002_00001_Sep08_487	ATAATTACATGTGACTAAGTCAATATGCAGCAGCACCATCTTGGCAGAATGTTCATCTaG[A/C]TTGCTATAACAGAGCTATATTGCTCAAGGAAGAaTKTTTTTAAAAGCTCCGGGtGRCAGA	Locus-438	Cc_TOG897009_2_002_00001_Sep08_487	A	B	A	B	A	A	A	A	A	A	A	A	A	A	A	A	A	A	A	A	A	A	A	A	A	A	A	A	A	A	A	A	A	A	A	A	A	A	A	A	A	A	A	A
YES	r_752	Cc_TOG897016_1_002_00001_Sep08_434	TTGTTGAATGATGTATCTATTTGTACTTGATGGTGATTGCTGACATTATCATGGAGTTGG[A/G]CATGGTATGCATAGTTAGTTACAGATGGGAACTAAGWGAATGTAAAGATTTTTNCTCTTC	Locus-673	Cc_TOG897016_1_002_00001_Sep08_434	A	B	A	B	B	B	B	B	B	A	A	B	B	B	A	H	A	A	A	A	A	A	A	A	A	A	A	A	A	A	A	A	A	A	A	A	A	A	A	A	A	A	A	A
YES	r_341	Cc_TOG897016_1_002_00001_Sep08_561	GATTTTCAGMCCTTACTATCACTTGGATAATTTTAAGCCCTCCAAGTTGTTGGTCACTCG[T/G]AGCACTCTTGGTTGATTCAAAATCATAATTTGATTGCAATTTCAGGTCTTTTACTATCAG	Locus-215	Cc_TOG897016_1_002_00001_Sep08_561	A	A	A	A	A	A	A	A	A	A	A	A	A	A	A	A	B	A	B	A	B	A	A	A	A	B	A	B	A	B	A	A	A	A	A	A	H	A	A	A	A	A	A	A
YES	r_563	Cc_TOG897017_1_002_00001_Sep08_367	GGTTTTgAGTTTTGGTTTGTGACTTCAGGTTTTGGAATTGGCTGGAAACGCCGCGAGGGA[A/C]AACAAGAAGAcTCgaATTGTGCCTCGCCACATCCAATTGGCGGTGAGGAACGATGAGGAA	Locus-192	Cc_TOG897017_1_002_00001_Sep08_367	A	A	A	A	A	A	A	A	A	A	A	A	A	A	A	A	A	A	A	A	A	A	A	A	A	A	A	A	A	A	A	A	A	A	A	A	A	A	A	A	A	A	A	A
YES	r_523	Cc_TOG897057_1_002_00001_Sep08_767	AACATTGATGGAGCTAGGTAATTTAGAAGATACAAAAgATCATTAAAAGGGTAAAAAGTG[T/C]TTGTGACAATAATTAAAGAGGGAgTGGAaATTGTGTTTTTGTCGTTGtTTGGTTTTGGAC	Locus-372	Cc_TOG897057_1_002_00001_Sep08_767	A	_	A	_	A	A	A	A	H	A	A	H	_	A	A	A	A	A	A	A	A	A	A	A	A	A	A	A	A	A	A	A	A	A	A	A	A	A	A	A	A	A	A	A
YES	r_710	Cc_TOG897062_2_002_00001_Sep08_263	CACCGCAAATGTATATATCCTTGAGTGATGAATAGTTGAATATCCTTTATCTTGTGTTCA[A/G]TTATGATTTTATTACGGACAAAATTTGGTATGGTAATATTGGTGCTGTTTTTCAAGCAGA	Locus-434	Cc_TOG897062_2_002_00001_Sep08_263	A	B	A	B	A	A	A	A	A	A	A	A	A	A	A	H	A	A	A	A	A	A	A	A	A	A	A	A	A	A	A	A	A	A	A	A	A	A	A	A	A	A	A	A
YES	r_342	Cc_TOG897062_2_002_00001_Sep08_495	NAATTATATGATATTACTGTACCTAAATTATGTCCTTTATTTTCCCGAGAAAGCATTTAG[C/G]TGGTAGTAAGTGGCTGGCCCTATTTTGCAGTGCGGGTAGTGACAGATTCAAGCTGGAATA	Locus-402	Cc_TOG897062_2_002_00001_Sep08_495	A	B	A	B	B	B	B	B	B	A	A	B	B	B	B	B	A	A	A	A	A	A	A	A	A	A	A	A	A	A	A	A	A	A	A	A	A	A	A	A	A	A	A	A
YES	r_644	Cc_TOG897172_1_002_00001_Sep08_139	ATGGAAATAAGGTCAGTTGTCAGATAACAGAAACATCAAACATAACCAACTAGTATTATA[A/C]GTTAGCTATCTATTATGTCACAACTTACAAAGACAAGTTGAATGACCATACCGGTAATGA	Locus-301	Cc_TOG897172_1_002_00001_Sep08_139	A	B	A	B	A	A	A	A	A	A	A	A	A	A	A	H	A	A	A	A	A	A	A	A	A	A	A	A	A	A	A	A	A	A	A	A	A	A	A	A	A	A	A	A
YES	r_753	Cc_TOG897188_1_002_00001_Sep08_536	GCCTTTATTACATAGTTAGATGTCTCCTATTGCATTGAAAAGCTCTACCTTGGTTGAAAG[A/G]CCTCATGTCAGAGATTTGCCGTTAACTACTAGAGATGGGATAAGCAGAAATCTTGCGGCC	Locus-621	Cc_TOG897188_1_002_00001_Sep08_536	A	B	A	B	B	B	B	B	B	A	A	B	B	B	A	A	A	A	A	A	A	A	A	A	A	A	A	A	A	A	A	A	A	A	A	A	A	A	A	A	A	A	A	A
YES	r_082	Cc_TOG897188_1_002_00001_Sep08_600	CATGTCAGAGATTTGCCGTTAACTACTAGAGATGGGATAAGCAGAAATCTTGCGGCCTTG[A/G]TGGCTATAACTTCTTACAGGTCCATTGTGTCYCTAAAGATTTACCTGTTCTACATSTTTA	Locus-657	Cc_TOG897188_1_002_00001_Sep08_600	A	B	A	B	A	A	A	A	A	A	A	A	A	A	A	A	A	A	A	A	A	A	A	A	A	A	A	A	A	A	A	A	A	A	A	A	A	A	A	A	A	A	A	A
YES	r_148	Cc_TOG897197_1_002_00001_Sep08_203	TTAGATAATATACATTCTAATTCAAAACTAAATAGCTACATTCAATGAGAAGCCAAGcAG[A/C]AACTTACTACTGCAGAATTAGGGAAGCACCCTTAAGTACAAATGAAGTCCTTAATTTATA	Locus-626	Cc_TOG897197_1_002_00001_Sep08_203	A	B	A	B	B	B	B	B	B	A	A	B	B	B	B	B	A	A	A	A	A	A	A	A	A	A	A	A	A	A	A	A	A	A	A	A	A	A	A	A	A	A	A	A
YES	r_528	Cc_TOG897198_2_002_00001_Sep08_141	GAATGAATTGTGCTTCAGGTTCAGGCCCCATGTTGCATCCTGTTCTCTTCATTATCTTAA[T/C]CATGGTAGTTGAATTGAGATTCAAATCATGAATTAGTCGGCTTATTTTCCAAATTGTGAA	Locus-727	Cc_TOG897198_2_002_00001_Sep08_141	A	H	A	H	A	A	A	A	A	A	A	A	A	A	A	A	A	A	A	A	A	A	A	A	A	A	A	A	A	A	A	A	A	A	A	A	A	A	A	A	A	A	A	A
YES	r_762	Cc_TOG897198_2_002_00002_Sep08_414	TTCAACTTGTCCATAACACGTAGCAATTCCCCAATATCAAAAGCATCTGATTAAACATCA[T/C]AATATAAGTACAAGAACATTCACAAATTTTCATTAAGAAAATGTCATGTATTTTCTCTTA	Locus-18	Cc_TOG897198_2_002_00002_Sep08_414	A	B	A	B	B	B	B	B	B	A	A	B	B	B	A	B	A	A	A	A	A	A	A	A	A	A	A	A	A	A	A	A	A	A	A	A	A	A	A	A	A	A	A	A
YES	r_625	Cc_TOG897209_2_002_00001_Sep08_399	AGNNNTATAATGCATAAAATTTTGTGNNTTGACTGATTTTTAATGAATTTAGCTAATAAT[A/G]GTGTATTCAAAAAAGTTTGTTAGAGATTGTGTTGCTAGCATTTTCTTAATTATTATTCTT	Locus-305	Cc_TOG897209_2_002_00001_Sep08_399	A	B	A	B	A	A	A	A	A	A	A	A	A	A	A	A	A	A	A	A	A	A	A	A	A	A	A	A	A	A	A	A	A	A	A	A	A	A	A	A	A	A	A	A
YES	r_235	Cc_TOG897239_1_002_00001_Sep08_35	CCCAACTcTTTTTGCAGTTTCTGCATCCTACAt[T/C]ATGAACATTGAAACAAGAATATGATTCACTGCAGGATGATGCACATAAAAGACAAAGCCA	Locus-459	Cc_TOG897239_1_002_00001_Sep08_35	H	B	H	B	B	B	B	B	B	H	H	B	B	B	B	B	H	H	H	H	H	H	H	H	H	H	H	H	H	H	H	H	H	H	H	H	H	H	H	H	H	H	H	H
YES	r_091	Cc_TOG897242_1_002_00001_Sep08_839	TGCAATTCTTTCATGCCAAACATGAGATTTGAAAGGCCACAGAAGCTTTTTCTGTTTGCC[A/T]ACGGTTACAGAGAAAGATGTCTTTTATTTTTTCGTTTTGGTTGATTTCRATTTCTTTTAA	Locus-243	Cc_TOG897242_1_002_00001_Sep08_839	A	B	A	B	A	A	A	A	A	A	A	A	A	A	A	H	A	A	A	A	A	A	A	A	A	A	A	A	A	A	A	A	A	A	A	A	A	A	A	A	A	A	A	A
YES	r_293	Cc_TOG897269_2_002_00001_Sep08_31	TTGCcccAGAAGTGCTGCAATGGTTTaT[A/T]TGTAGAATGGAAGCTTGGTTTGCTGCTGATGCAGATATGATTTCACTAAAAACCTGGGAT	Locus-523	Cc_TOG897269_2_002_00001_Sep08_31	A	B	A	B	A	A	A	A	A	A	A	A	A	A	A	A	A	A	A	A	A	A	A	A	A	A	A	A	A	A	A	A	A	A	A	A	A	A	A	A	A	A	A	A
YES	r_258	Cc_TOG897281_2_002_00001_Sep08_140	TGTCCGTCTCCCTTTTACTCAGTTTGAGTGTGATtTCTTGaGTCATGTCAATGCAGCTCC[T/C]TGTCAGTTGCATCCCAATAGTTGGGGTTTTTTGCGGGCCTTCGAGGTCCTTTGTACAGT	Locus-291	Cc_TOG897281_2_002_00001_Sep08_140	A	A	A	A	H	H	A	A	A	A	A	A	A	A	A	A	A	H	A	H	A	H	A	A	A	H	A	H	H	H	H	H	H	H	H	H	H	A	H	H	H	A	H	H
YES	r_101	Cc_TOG897285_2_002_00001_Sep08_360	AATTTCAaYCAACAATAAAGAGTGTGTTGCTTGCACAAAAAATGCATTGAGTCTCTTATt[A/G]CCATGCTTCTTGCTTGTGGTCCTTAGTCTTTACATACTGTAGAGGTATGACTATATTATT	Locus-460	Cc_TOG897285_2_002_00001_Sep08_360	A	B	A	B	A	A	A	A	A	A	A	A	A	A	A	_	A	A	A	A	A	A	A	A	A	A	A	A	A	A	A	A	A	A	A	A	A	A	A	A	A	A	A	A
YES	r_075	Cc_TOG897293_1_002_00001_Sep08_851	RTCATTCACTATCAACAACTCTTTCAAAGAACCAGAGCCCAGGGCTCCTTCAGAGATTaT[T/C]TCTCTGCCTTACAAcAATTTTTCTCCCCCTCtTCTCTTTACAGCTTACCTATTTGTTTGG	Locus-208	Cc_TOG897293_1_002_00001_Sep08_851	A	B	A	B	A	B	A	A	A	A	A	A	A	A	B	A	A	A	A	A	A	A	A	A	A	A	A	A	A	A	A	A	A	A	A	A	A	A	A	A	A	A	A	A
YES	r_665	Cc_TOG897306_1_002_00001_Sep08_326	atgggggnaccagtgcTGCTCaagTTATGGCTCAGGTTGGGTGGACTTTTATATTTTTTT[T/C]CATTACATTTCCATTAATATCTGGAATTTCCCTGTGTGGTGATTACATTCCTTTACAAA	Locus-628	Cc_TOG897306_1_002_00001_Sep08_326	A	B	A	B	A	A	A	A	A	A	A	A	A	A	A	A	A	A	A	A	A	A	A	A	A	A	A	A	A	A	A	A	A	A	A	A	A	A	A	A	A	A	A	A
YES	r_418	Cc_TOG897306_1_002_00001_Sep08_418	CCTGTGTGGTGATTACATTCCTTTACAAAATTAATCCTGAATATAAAACAGCCCTCTGTC[C/G]ATCTATACCAAAATAAATGCTTTCGATGGAAGCTGGTTAGTGATATTTTTTGTTTACCAA	Locus-194	Cc_TOG897306_1_002_00001_Sep08_418	A	B	A	B	A	A	A	A	A	A	A	A	A	A	B	A	A	A	A	A	A	A	A	A	A	A	A	A	A	A	A	A	A	A	A	A	A	A	A	A	A	A	A	A
YES	r_660	Cc_TOG897323_1_002_00001_Sep08_349	AGGTTGTAATTTATCGATAATTATAGTTTCTTTGTGTATGTGCTAATTTGAGAGGTACTG[A/G]TGGTTCAAGATCATGGGTCTATTAAATTATTCCCTTTCTTTTGTAATATGCAGTCAGATG	Locus-254	Cc_TOG897323_1_002_00001_Sep08_349	A	B	A	B	A	A	A	A	A	A	A	A	A	A	A	A	A	A	A	A	A	A	A	A	A	A	A	A	A	A	A	A	A	A	A	A	A	A	A	A	A	A	A	A
YES	r_480	Cc_TOG897323_1_002_00001_Sep08_775	TGAGGTGAAGAATTTTTTTGAATCGGCTTGTGGTGAGGTTAGACCAGAAAATAATTGTTT[T/C]ATGCTTTATGCTGGAATTTATGTGAGAAATGTTGGTTGACATTGCTATTCGATTTTACAG	Locus-544	Cc_TOG897323_1_002_00001_Sep08_775	A	B	A	B	B	B	B	B	B	A	A	B	B	B	A	A	A	A	A	A	A	A	A	A	A	A	A	A	A	A	A	A	A	A	A	A	A	A	A	A	A	A	A	A
YES	r_066	Cc_TOG897326_2_002_00001_Sep08_92	TTATGCTGGTGGTGTATTTCTGGTGACCATTCACTTTCCGCCGGATTATCCATTTAAACC[A/T]CCAAAGGTAACTAACCAGACCCTAACCATCATGATAGATTCAAGTGCTTACTTATTATGC	Locus-568	Cc_TOG897326_2_002_00001_Sep08_92	A	B	A	B	A	A	A	A	A	A	A	A	A	A	A	A	A	A	A	A	A	A	A	A	A	A	A	A	A	A	A	A	A	A	A	A	A	A	A	A	A	A	A	A
YES	r_005	Cc_TOG897333_1_002_00001_Sep08_757	TGGATCCTATGTAGTTTTGGGATTATAAATGTGCTTCTTTGACACATTGAAGCATATCTT[A/T]ACTGTTTTCcCCCCCTTATTGCATTGCCTTCTCTTTTTCCTCTCATTCCACTAAATACAG	Locus-658	Cc_TOG897333_1_002_00001_Sep08_757	A	B	A	B	B	A	_	H	_	A	A	_	B	_	A	B	A	A	A	A	A	A	A	A	A	A	A	A	A	A	A	A	A	A	A	A	A	A	A	A	A	A	A	A
YES	r_360	Cc_TOG897346_1_002_00001_Sep08_236	CTGCACAGCTTGCTAACTTAACCAGTCTTGAAATCTTGTGAGtGTTGCCTTTTCTTTTTT[T/C]CCTCTGTACCACTTATCATTCTTCCTCTcTCTTGTGTGTGAGAGAGSGGAACAGTTTTTC	Locus-620	Cc_TOG897346_1_002_00001_Sep08_236	A	B	A	B	A	A	A	A	A	A	A	A	A	A	A	_	A	A	A	A	A	A	A	A	A	A	A	A	A	A	A	A	A	A	A	A	A	A	A	A	A	A	A	A
YES	r_748	Cc_TOG897346_1_002_00002_Sep08_634	CACTAGGTGARGTGAGCTAAATAGATCACACAACACcGTTGGATTCAATTAAAAGCGAAA[T/C]TCTCTGAACCAATAGCGCCAACAACTTTCCCATTATTCATCTTCTTAAAAGCTTATTTTA	Locus-251	Cc_TOG897346_1_002_00002_Sep08_634	A	B	A	B	B	B	B	B	B	A	A	B	B	B	B	B	A	A	A	A	A	A	A	A	A	A	A	A	A	A	A	A	A	A	A	A	A	A	A	A	A	A	A	A
YES	r_684	Cc_TOG897347_1_002_00001_Sep08_293	TGATATTTAGGACTTATTTATTTGTTTTTAGCCCGTTTAACACTCACTTTACTCTGATTT[T/C]TCATTTAGATTAATTTGGTAATGACTTTTAAATTGTTTATAGAAGGGAAAAAGACCGACA	Locus-335	Cc_TOG897347_1_002_00001_Sep08_293	A	B	A	B	H	B	B	B	B	A	A	B	B	B	B	A	A	A	A	A	A	A	A	A	A	A	A	A	A	A	A	A	A	A	A	A	A	A	A	A	A	A	A	A
YES	r_011	Cc_TOG897347_1_002_00001_Sep08_733	ATTCTGGTGGTATAAATGATTGAAGTTACTTGTGGGCTTATCTGTCTGCAGTGGGATGCA[A/G]ATTACTGAAgCACTAAAGCTTCAAATGGaggacaggaagcgaacnngccttggcccttta	Locus-51	Cc_TOG897347_1_002_00001_Sep08_733	A	A	A	A	A	A	A	A	A	A	A	A	A	A	A	A	A	A	A	A	A	A	A	A	A	A	A	A	A	A	A	A	A	A	A	A	A	A	A	A	A	A	A	A
YES	r_661	Cc_TOG897350_2_002_00001_Sep08_171-174_down	CGGATACTATTGTAACCATATGATTAATTCCTTTCATGGTTCTTGTCTTAGAAtGaNNNN[A/C]TTTTTTTGTTTGTTATTCCATTCAGCGAGGCATGTCTTGTGTGAGAAACAAGGTAAGATC	Locus-186	Cc_TOG897350_2_002_00001_Sep08_171-174_down	A	B	A	B	A	A	A	A	A	A	A	A	A	A	H	A	A	A	A	A	A	A	A	A	A	A	A	A	A	A	A	A	A	A	A	A	A	A	A	A	A	A	A	A
YES	r_597	Cc_TOG897350_2_002_00001_Sep08_593	ATATTTTGTCCAATTGTTAATTATCAATAATATTTCACTGACTTCACAGATAGCYCAAGA[A/G]TATTCAGAATGTCCTTCAGGGAAGAAGGGTGGAGACCTTGgaTGGtttcac	Locus-27	Cc_TOG897350_2_002_00001_Sep08_593	A	B	A	B	B	B	B	B	B	A	A	B	B	B	A	A	A	A	A	A	A	A	A	A	A	A	A	A	A	A	A	A	A	A	A	A	A	A	A	A	A	A	A	A
YES	r_153	Cc_TOG897351_2_002_00001_Sep08_290	TGTCATTTAGTCTTTNGAGTTGACCGTGTTTtGGCAAACCTTGTTGCAAAGTGTGATTGA[T/G]AGTTTTTGAAATTTCATTGTTCACATTTGTGGAGGGCATTCTTaTATGCTAATCTGTTAT	Locus-133	Cc_TOG897351_2_002_00001_Sep08_290	A	B	A	B	A	A	A	A	A	A	A	A	A	A	A	A	A	A	A	A	A	A	A	A	A	A	A	A	A	A	A	A	A	A	A	A	A	A	A	A	A	A	A	A
YES	r_238	Cc_TOG897362_2_002_00001_Sep08_417	ATGTTGCTCAGGAATATGGATTTAAAGGCTTATGAATGGAAAAAGTGCTTAATGTCCTAC[A/T]GCCGTTTCTTTCAATTTAGCTACGAAAGCTGGTTATGATTTTTAAATGACTATATAAATT	Locus-647	Cc_TOG897362_2_002_00001_Sep08_417	A	B	A	B	A	A	A	A	A	A	A	A	A	A	A	A	A	A	A	A	A	A	A	A	A	A	A	A	A	A	A	A	A	A	A	A	A	A	A	A	A	A	A	A
YES	r_691	Cc_TOG897362_2_002_00001_Sep08_788	GATTTCAGAATTTTCTCCCATAATTGGCATTGCTCTCAAAGTTGTCTTTGGTCTGCAGTG[T/C]GGGCTCGGGGATGCTTTTAGGTGCAGTACCTGCCCtta	Locus-295	Cc_TOG897362_2_002_00001_Sep08_788	A	B	A	B	A	A	A	A	A	A	A	A	A	A	A	A	A	A	A	A	A	A	A	A	A	A	A	A	A	A	A	A	A	A	A	A	A	A	A	A	A	A	A	A
YES	r_202	Cc_TOG897369_1_002_00001_Sep08_1253	ACTTATGGANNNNGTTATGGGGTGTGTGACCATGTCCACCGGTGCCAATGTCTGGTAGGg[A/T]GGAAAGGATTGAGTTTGATATGGgYTTGAGTCAATTTGTTCAAGGTTGTCAAAcYCGAGA	Locus-423	Cc_TOG897369_1_002_00001_Sep08_1253	A	B	A	B	A	A	A	A	A	A	A	A	A	A	A	A	A	A	A	A	A	A	A	A	A	A	A	A	A	A	A	A	A	A	A	A	A	A	A	A	A	A	A	A
YES	r_647	Cc_TOG897376_1_002_00001_Sep08_802	ttataatttttatatgataatgactcttagaaaatgaatYatatcttttaaaagttaaaa[A/G]atcgaataattcttataaaaatgagcctcaccatagaaatttttttttgNNtcttgcgat	Locus-394	Cc_TOG897376_1_002_00001_Sep08_802	A	_	A	_	A	A	A	A	A	A	A	A	A	A	_	_	A	A	A	A	A	A	A	A	A	A	A	A	A	A	A	A	A	A	A	A	A	A	A	A	A	A	A	A
YES	r_152	Cc_TOG897386_2_002_00001_Sep08_485	AACACCATACTCTTGGCATTTAGTGCATTATTAATGACTTCAATTCTTCTTCATAATTTA[T/G]TTGTTTTTGTGCTTTTGTGGCTGTGACATTAACAGGTCATAACCAATGGCAAGTACAARA	Locus-618	Cc_TOG897386_2_002_00001_Sep08_485	A	A	A	A	A	A	A	A	A	A	A	A	A	A	A	A	A	A	A	A	A	A	A	A	A	A	A	A	A	A	A	A	A	A	A	A	A	A	A	A	A	A	A	A
YES	r_053	Cc_TOG897466_1_002_00001_Sep08_395	GTGGTTCAATATATGATATTGATATGTAACATATTCATCTTTATGTAGTTGGACTTGGTT[A/G]GTTGCCCTGATGGTACCGACTTACTACCATCAYGAGAATGTTGTGATGGTCCTGATGGAT	Locus-634	Cc_TOG897466_1_002_00001_Sep08_395	A	B	A	B	B	B	B	B	B	A	A	B	B	B	B	A	A	A	A	A	A	A	A	A	A	A	A	A	A	A	A	A	A	A	A	A	A	A	A	A	A	A	A	A
YES	r_048	Cc_TOG897486_1_002_00001_Sep08_327	ATGCTTTTATAAATCAGTAAGCCTGATAAACTTTTTCCAGGAGGGGAACTTCAAGCCATC[A/G]AAAATAGAACAAGATCATGCTTTCCTGCTGCAGCTTCTGTTTTGGTTCAAACAATCCTTC	Locus-17	Cc_TOG897486_1_002_00001_Sep08_327	A	B	A	B	B	B	B	B	B	A	A	B	B	B	A	A	A	A	A	A	A	A	A	A	A	A	A	A	A	A	A	A	A	A	A	A	A	A	A	A	A	A	A	A
YES	r_060	Cc_TOG897499_2_002_00001_Sep08_730	GAATTCAGGTATGCAGTTTTATCTTTGATATGGTTTTGTCAAGTTAGCTAATTGCAATTT[T/G]TGACATCTAGTGGTGTTGGGTCCGGTTCCATTCTTGTSTGATGAGCTTTTGTTTTCATGT	Locus-137	Cc_TOG897499_2_002_00001_Sep08_730	A	B	A	B	B	B	B	B	B	A	A	B	B	B	B	B	A	A	A	A	A	A	A	A	A	A	A	A	A	A	A	A	A	A	A	A	A	A	A	A	A	A	A	A
YES	r_712	Cc_TOG897513_2_002_00001_Sep08_434	GTACATAAATNNNNNNNCAACAATCCAACTCTATCATGTAGTTAATGGAACTTCCATAAG[A/G]TGTTTTgACAAGTAAAAGGGCCWTTGTATTCGGAGTGTGtTTGGAAACCAATTGARTTAA	Locus-549	Cc_TOG897513_2_002_00001_Sep08_434	A	B	A	B	B	B	B	B	B	A	A	B	B	B	B	H	A	A	A	A	A	A	A	A	A	A	A	A	A	A	A	A	A	A	A	A	A	A	A	A	A	A	A	A
YES	r_431	Cc_TOG897513_2_002_00001_Sep08_457	TCCAACTCTATCATGTAGTTAATGGAACTTCCATAAGRTGTTTTgACAAGTAAAAGGGCC[A/T]TTGTATTCGGAGTGTGtTTGGAAACCAATTGARTTAAACTCANNNGAAGTTGAAAAAAAA	Locus-489	Cc_TOG897513_2_002_00001_Sep08_457	A	B	A	_	B	_	_	_	_	A	A	_	_	_	B	_	A	A	A	A	A	A	A	A	A	A	A	A	A	A	A	A	A	A	A	A	A	A	A	A	A	A	A	A
YES	r_122	Cc_TOG897516_2_002_00001_Sep08_858	TGATTATAGTATCCAAACCTTCAAATAGCTTTTTCAAATCTTGACGACCAGAGCGTGATT[T/G]TAAAACAGGTGCAACAACATAAGTAGGATCTGAATGAAAGAGAAAAAAGAAAGAACCATT	Locus-635	Cc_TOG897516_2_002_00001_Sep08_858	A	B	A	B	B	B	B	B	B	A	A	B	B	B	A	A	A	A	A	A	A	A	A	A	A	A	A	A	A	A	A	A	A	A	A	A	A	A	A	A	A	A	A	A
YES	r_417	Cc_TOG897521_1_002_00001_Sep08_51	TCACAAGTTATAAAAAAATATGTATATGGAATCAAGGTTGTCAAaCC[T/C]GAGGGTTCAAATAAACTTGCACAATTCTAGTAAACTCAAATAATTCTTCAaCAGTTCAAT	Locus-517	Cc_TOG897521_1_002_00001_Sep08_51	A	B	A	B	B	B	B	B	B	A	A	B	B	B	B	B	A	A	A	A	A	A	A	A	A	A	A	A	A	A	A	A	A	A	A	A	A	A	A	A	A	A	A	A
YES	r_391	Cc_TOG897528_1_002_00001_Sep08_489	AGGAGGAGGAGGATTGAGAGAGAGGAGGCTCAACAGAGAGAAcAATTGAAGAGAGGAATA[A/C]AGGGCTGGGTATTTACTTTTAGATGGTGTTGTGCGTAAGACAGAAAGTAGTCACTCGAGT	Locus-623	Cc_TOG897528_1_002_00001_Sep08_489	A	B	A	B	B	B	B	B	B	A	A	B	B	B	A	A	A	A	A	A	A	A	A	A	A	A	A	A	A	A	A	A	A	A	A	A	A	A	A	A	A	A	A	A
YES	r_068	Cc_TOG897535_1_002_00001_Sep08_569	GTGTTgAAAGTGATTTTCCCACTCTACCGAgtgAgAAATCCAAGCTTGTTAAGCTTAATC[A/T]TGGTCAAGGTTTTGAAAAAGTCCACCCCACAATTATGGCCGCAaTGTCTAGGTGATTGGG	Locus-721	Cc_TOG897535_1_002_00001_Sep08_569	A	B	A	B	B	B	B	B	B	A	A	B	B	B	B	B	A	A	A	A	A	A	A	A	A	A	A	A	A	A	A	A	A	A	A	A	A	A	A	A	A	A	A	A
YES	r_686	Cc_TOG897558_1_002_00001_Sep08_136	GCATTCTATATGGCATATTATATGCTTCCTAGTTTTGCAATCTCTTATGACTGAACTTTT[T/C]TATTCTCATTTTGGGTGAATACTTTTGACAGGGAAGTAACTATTCTGAAAGAGTRATRTT	Locus-30	Cc_TOG897558_1_002_00001_Sep08_136	A	A	A	A	A	A	A	A	A	A	A	A	A	A	A	A	A	A	A	A	A	A	A	A	A	A	A	A	A	A	A	A	A	A	A	A	A	A	A	A	A	A	A	A
YES	r_445	Cc_TOG897558_1_002_00001_Sep08_423	CAATAAAAAAAATACAAATTAAGGTTCATATGTATTTTTACATTTTCATGTTGCCTGATC[A/T]TTAATCACACCTTGCATAAGTCAGATGTCTCCCTTTGAGGAAGCTCCTGAGGAGTTCGAT	Locus-698	Cc_TOG897558_1_002_00001_Sep08_423	H	B	H	B	B	B	B	B	B	H	H	B	B	B	B	B	H	H	H	H	H	H	H	H	H	H	H	H	H	H	H	H	H	H	H	H	H	H	H	H	H	H	H	H
YES	r_476	Cc_TOG897561_1_003_00001_Sep08_1096	agagtcaagaggaacgctgagcttgctcgagctagagcggaagctttgcagcagaatgc[T/C]attcagaaggtaaagaatataatttttacttNNNattgccaattcttactttggtgagca	Locus-54	Cc_TOG897561_1_003_00001_Sep08_1096	A	B	A	B	A	A	A	A	A	A	A	A	A	A	A	A	A	A	A	A	A	A	A	A	A	A	A	A	A	A	A	A	A	A	A	A	A	A	A	A	A	A	A	A
YES	r_413	Cc_TOG897607_2_002_00001_Sep08_46	aACTGATGGTGGTGATGGCTATGTTTCTGTGGAAGTATCTCCCAG[A/G]CTTGCTGATGATACTGAGGGAACCATAGAAGCTGCAAAATGGCTTYATAAAGTGGTTGAT	Locus-358	Cc_TOG897607_2_002_00001_Sep08_46	A	B	A	B	B	B	B	B	B	A	A	B	B	B	A	A	A	A	A	A	A	A	A	A	A	A	A	A	A	A	A	A	A	A	A	A	A	A	A	A	A	A	A	A
YES	r_420	Cc_TOG897609_2_002_00001_Sep08_736	ACTTGTTGATATTTTAAGCTAATATTTTCTCCCTGCTCTAGTATTTTGTGGTTTAGACCa[A/G]AGTTACATGTCTGTGGTGCTGATTGGTTATGTTAGCAACCCACTACAATCTCTGACCTTT	Locus-331	Cc_TOG897609_2_002_00001_Sep08_736	A	B	A	B	B	B	B	B	B	A	A	B	B	B	A	A	A	A	A	A	A	A	A	A	A	A	A	A	A	A	A	A	A	A	A	A	A	A	A	A	A	A	A	A
YES	r_165	Cc_TOG897613_2_002_00001_Sep08_977	GCTAGTGTTAGATAAAATGCTTGTTAGCAACGGCTTAATCCAAACCAAACTGAAGGGTTC[A/C]AACTCAATTTAGCTTCTCCTTCCGCACACTTCAGAAGAAGCAAAACCCTCTTTCTTCAAA	Locus-169	Cc_TOG897613_2_002_00001_Sep08_977	A	B	A	B	A	A	A	A	A	A	A	A	A	A	A	A	A	A	A	A	A	A	A	A	A	A	A	A	A	A	A	A	A	A	A	A	A	A	A	A	A	A	A	A
YES	r_434	Cc_TOG897618_2_002_00001_Sep08_138	CTAGtNTTTTTTCCTTCTAATTAATTGTGTTTGGTTCAACTTATTTTGGAGAAATAATGt[T/C]TTCTACTTTTTCCAGTCAGCTTGCtSAGAGCTTTTGAAAGAGTAATTATTTCCCATAGAA	Locus-125	Cc_TOG897618_2_002_00001_Sep08_138	A	A	A	A	A	A	A	A	A	A	A	A	A	A	A	A	A	A	A	A	A	A	B	A	A	B	A	B	A	A	B	A	A	A	A	A	H	B	A	B	B	A	B	A
YES	r_109	Cc_TOG897619_1_002_00001_Sep08_312	GAAATTTATATTATGACGAATATTTCATTTAACATTTTCGCTTGAGATGTGAAAAACGGA[A/G]TAGTCATATGTTATCATTTTCCAAGATTTAGATTACTACACCAATGCCTGCATTATGTTG	Locus-475	Cc_TOG897619_1_002_00001_Sep08_312	A	B	A	B	B	B	B	B	B	A	A	B	B	B	B	B	A	A	A	A	A	A	A	A	A	A	A	A	A	A	A	A	A	A	A	A	A	A	A	A	A	A	A	A
YES	r_643	Cc_TOG897621_1_002_00001_Sep08_241	TAAAAATATTCAATTCAAGAAATATGAAACTATTCGAGTcARTTATGTGCCATGTTTGAT[A/G]TGATAATGATTTTTGTGATTAATTTTGGTCAGACATCACGGGGGTCAtCCCAAAACAAA	Locus-217	Cc_TOG897621_1_002_00001_Sep08_241	A	H	A	H	A	A	A	A	A	A	A	A	A	A	A	A	A	A	A	A	A	A	A	A	A	A	A	A	A	A	A	A	A	A	A	A	A	A	A	A	A	A	A	A
YES	r_422	Cc_TOG897646_2_002_00001_Sep08_347	GGTCCAAAAGGAARAATCTGTCTTCACCGGGCTAGTAARATCATGCTGAAAAATCACGCA[A/G]AAATAAATAAGGGGAAAAAATACACGAGAAGATTAAAAAAAAAAAAcGATAAAATGAGA	Locus-695	Cc_TOG897646_2_002_00001_Sep08_347	A	A	A	A	A	A	A	A	A	A	A	A	A	A	A	A	A	A	A	A	A	A	A	A	A	A	A	A	A	A	A	A	A	A	A	A	A	A	A	A	A	A	A	A
YES	r_189	Cc_TOG897680_2_002_00001_Sep08_93	GGAGAgTGTCAAAGAACAAGTATGTCGTTTTATTTCACAACTCCTGCATTATACCTGCAA[A/T]TACATGAATATACAGAGAACACCCAAGATGCAATTTCATTCAATTTAAGTTGCTGATTGT	Locus-341	Cc_TOG897680_2_002_00001_Sep08_93	A	H	A	H	A	A	A	A	A	A	A	A	A	A	A	A	A	A	A	A	A	A	A	A	A	A	A	A	A	A	A	A	A	A	A	A	A	A	A	A	A	A	A	A
YES	r_716	Cc_TOG897715_2_002_00001_Sep08_421	TACAGACAGGAATATCCCCTTCTCTGTGGAAGTAATGTTAGTTATCACAGAAGCCTCCTA[T/C]GGAAGAAGCTTGTTACTATCCCATTGATAGTTTTGYTAACACTGAACTTTAGCTGAAACC	Locus-401	Cc_TOG897715_2_002_00001_Sep08_421	A	B	A	B	A	A	A	A	A	A	A	A	A	A	A	A	A	A	A	A	A	A	A	A	A	A	A	A	A	A	A	A	A	A	A	A	A	A	A	A	A	A	A	A
YES	r_343	Cc_TOG897715_2_002_00001_Sep08_743	TATCATGAGTCATGACATGACTACTAGATCAAATTTCCATAACTAGGACAATGCCAGCTC[A/G]TAAGAAAGGAAACTACTTACTGTGACGATGCCTTGCATCACGAGCTTTCAAGTACTTTTG	Locus-664	Cc_TOG897715_2_002_00001_Sep08_743	A	B	A	B	A	A	A	A	A	A	A	A	A	A	A	A	A	A	A	A	A	A	A	A	A	A	A	A	A	A	A	A	A	A	A	A	A	A	A	A	A	A	A	A
YES	r_059	Cc_TOG897724_1_002_00001_Sep08_613	CACACACAAGGATGATGGAGGTCATGGCGTCCCATCCCAGCCAAAGCATAATATTAATAT[A/G]TTGAGCAAGTTTTCAGATGGCATTATATGTTACWACCTCCTTCCCATATCTTTAGATAAT	Locus-731	Cc_TOG897724_1_002_00001_Sep08_613	A	B	A	B	B	B	B	B	B	A	A	B	B	B	B	B	A	A	A	A	A	A	A	A	A	A	A	A	A	A	A	A	A	A	A	A	A	A	A	A	A	A	A	A
YES	r_458	Cc_TOG897884_1_002_00001_Sep08_686	GCTTTGTGAAAACTTCTCATTTTGAAGAGTACCTYTGTGTTAAGGTAAAATGATACCCAC[A/G]GCAATTAAAGTTGCTTACTGTGGAAACTTTAAGTTTTGTAGATGTCATTAAATTCTATTG	Locus-463	Cc_TOG897884_1_002_00001_Sep08_686	A	B	A	B	B	B	B	B	B	A	A	B	B	B	B	B	A	A	A	A	A	A	A	A	A	A	A	A	A	A	A	A	A	A	A	A	A	A	A	A	A	A	A	A
YES	r_602	Cc_TOG897887_1_002_00001_Sep08_363	TGTGAATTTCTCTTGTTTGGCTTGCCATgAGAATCTGTtTTCTTTAATTTRTCGAGGATT[C/G]ACATTCACGCACGTTGCTAACACAAATCGTAGTTCTTACCTATATGTGTACTTATGATAG	Locus-490	Cc_TOG897887_1_002_00001_Sep08_363	A	B	A	B	B	B	B	B	B	A	A	B	B	B	B	B	A	A	A	A	A	A	A	A	A	A	A	A	A	A	A	A	A	A	A	A	A	A	A	A	A	A	A	A
YES	r_256	Cc_TOG897933_1_002_00001_Sep08_354	TTCTAGCATTATTATAGGTTCAAGGCTTTAAATTTTGGGGATGATCAAGTCTAGAAgATG[A/T]CAAGATGCTATCTATGCTATGCTGTAACATGTTTTGTGTTTGCTTTGGCTGTTCaTTGRT	Locus-687	Cc_TOG897933_1_002_00001_Sep08_354	A	B	A	B	B	B	B	B	B	A	A	B	B	B	B	B	A	A	A	A	A	A	A	A	A	A	A	A	A	A	A	A	A	A	A	A	A	A	A	A	A	A	A	A
YES	r_348	Cc_TOG897956_2_002_00001_Sep08_590	GTCATCTTTCATAGGGATTTTCTTTTACCTTTATGGATGCAATTATTGACACAGAAGAAT[T/G]GCTGATTGGTTTCTTTCCTTATCTCCAGCTTTTCGCCTATTAGCTATGTATACTTCCATT	Locus-602	Cc_TOG897956_2_002_00001_Sep08_590	A	B	A	B	B	B	B	B	B	A	A	B	B	B	A	B	A	A	A	A	A	A	A	A	A	A	A	A	A	A	A	A	A	A	A	A	A	A	A	A	A	A	A	A
YES	r_384	Cc_TOG897963_2_002_00001_Sep08_607	ATGTTATTTTCATTTTTTTGTGTCAYTGGTATCTAACCTGTTACTTTTATTTGTAATCCT[A/G]TTACAGGTCGGGAATATTGAAGGTGCAAAACAGGCAATTGAAGCAGGTGTCGATGGAATA	Locus-143	Cc_TOG897963_2_002_00001_Sep08_607	A	B	A	B	A	A	A	A	A	A	A	A	A	A	A	A	A	A	A	A	A	A	A	A	A	A	A	A	A	A	A	A	A	A	A	A	A	A	A	A	A	A	A	A
YES	r_627	Cc_TOG897973_2_002_00001_Sep08_313	TTGTTCAGTCAGtgctcTAACGGTCCCTCTGCTCTGGCAGTGAAGGAAGCTGCCTGGGGT[T/C]TAGCTCGCTATGCGGCCATTTCTCAGGTAAGCATTGAAATTATGGAAGACTAGGAGATGC	Locus-168	Cc_TOG897973_2_002_00001_Sep08_313	A	B	A	B	B	B	B	B	B	A	A	B	B	B	A	B	A	A	A	A	A	A	A	A	A	A	A	A	A	A	A	A	A	A	A	A	A	A	A	A	A	A	A	A
YES	r_594	Cc_TOG897988_2_002_00001_Sep08_633	GTTATTTGATCTAGTTGGACTAACAGYTAAAGGATTATTTAGCATGTACTTTACTAGATA[T/C]ACTTTGTTGTCCCTTTCCCCATCTCAATTTCTGGGTGTGGGATAGAGATATTATTGAAGT	Locus-26	Cc_TOG897988_2_002_00001_Sep08_633	A	B	A	B	B	B	B	B	B	A	A	B	B	B	A	B	A	A	A	A	A	A	A	A	A	A	A	A	A	A	A	A	A	A	A	A	A	A	A	A	A	A	A	A
YES	r_190	Cc_TOG897996_1_002_00001_Sep08_246	CATTTTGATTTTGCCATGGAGATGCACTACATGATATGCCTGTATAACAACACCCACAGA[A/G]GAAGCAAGTCAAAAGGTTACATTGACCAAGCTTAGATCTTTGCCAACATAGCTCTTATGT	Locus-210	Cc_TOG897996_1_002_00001_Sep08_246	A	B	A	B	B	B	B	B	B	A	A	B	B	B	B	B	A	A	A	A	A	A	A	A	A	A	A	A	A	A	A	A	A	A	A	A	A	A	A	A	A	A	A	A
YES	r_257	Cc_TOG898007_1_002_00001_Sep08_43	CCAGTGGAGAATCCTTTGCAGCAGACCT[T/C]TCCTCTAACGAAGGAAGAGGTTTCAAAATTCATAGCATTTWTTTTTTaTTTTTTATTTTT	Locus-455	Cc_TOG898007_1_002_00001_Sep08_43	A	A	A	A	A	A	A	A	A	A	A	A	A	A	A	A	A	A	A	A	A	A	A	A	A	A	A	A	A	A	A	A	A	A	A	A	A	A	A	A	A	A	A	A
YES	r_482	Cc_TOG898024_1_002_00001_Sep08_217	TATTWGTAATATAATTCATTGGGGGCACAATGATGACTTTTTTTGTTTTTAATAACAAAA[A/C]TTCCAGGCATCACTTGAATCTATTCGTGATTCTCTTGCTGACGAGTTGGTCAAACTGACA	Locus-740	Cc_TOG898024_1_002_00001_Sep08_217	A	B	A	B	B	B	B	B	B	A	A	B	B	B	B	_	A	A	A	A	A	A	A	A	A	A	A	A	A	A	A	A	A	A	A	A	A	A	A	A	A	A	A	A
YES	r_136	Cc_TOG898046_1_002_00001_Sep08_659	ACTTGGACTTATATCTTATAAAGGGATCCTTGGGAARTAGGTTTCCATCATCCCCTCCCT[T/C]TTCCAAAGGATTTATCCTCAAATCAAGTGGTTCTTCCACATAAACAACCTCAACTACAAG	Locus-521	Cc_TOG898046_1_002_00001_Sep08_659	A	B	A	B	B	A	B	B	B	A	A	B	B	B	B	B	A	A	A	A	A	A	A	A	A	A	A	A	A	A	A	A	A	A	A	A	A	A	A	A	A	A	A	A
YES	r_337	Cc_TOG898078_1_003_00001_Sep08_1260	tttctgaaactcgaWtgagggatttgggagcggttgatttgatttgcttacttatagtg[T/C]tgggcaaggaaaattgtgttttgtttttgttgtttaaggatctgaattgtggtttttgtt	Locus-269	Cc_TOG898078_1_003_00001_Sep08_1260	A	B	A	B	B	B	B	B	B	A	A	B	B	B	B	B	A	A	A	A	A	A	A	A	A	A	A	A	A	A	A	A	A	A	A	A	A	A	A	A	A	A	A	A
YES	r_117	Cc_TOG898095_1_002_00001_Sep08_246	TTTGAGTCTGRGTATGCATGTATGTTAAATACTCAACATGCTCATAGTGGTCTTACTTAA[T/C]ATGAACATGATTTAGGATTGCCCCCGATGGAGGATACCTATGGTCTATTGAAAAAAGGCC	Locus-525	Cc_TOG898095_1_002_00001_Sep08_246	A	B	A	B	A	A	A	A	A	A	A	A	A	A	H	_	A	A	A	A	A	A	A	A	A	A	A	A	A	A	A	A	A	A	A	A	A	A	A	A	A	A	A	A
YES	r_537	Cc_TOG898116_1_002_00001_Sep08_499	TCAAAACTTAAAAAATATATTCTTTCAGCACCAGTTTTTTCAATCTTAATTTTTACCCAA[A/T]TAGTCTCGTTATCATTTGAAGCTGAAGTGCAATTCAAAAGATTGGAAAAAAATGACAATT	Locus-725	Cc_TOG898116_1_002_00001_Sep08_499	A	B	A	B	A	_	_	A	A	A	A	A	B	A	A	A	A	A	A	A	A	A	A	A	A	A	A	A	A	A	A	A	A	A	A	A	A	A	A	A	A	A	A	A
YES	r_746	Cc_TOG898271_2_002_00001_Sep08_650	TGGAACTTCAAAGCAGGATCTTGTGGAAGCTCTTGACCTGGTAATTTGCATAAACAATTA[A/T]CCTACAGAATCATTTCAATCTCAAAGATGATGCAACATCCATTTGTGGTtASTTATTGCT	Locus-550	Cc_TOG898271_2_002_00001_Sep08_650	A	B	A	B	A	A	A	A	A	A	A	A	A	A	A	A	A	A	A	A	A	A	A	A	A	A	A	A	A	A	A	A	A	A	A	A	A	A	A	A	A	A	A	A
YES	r_242	Cc_TOG898271_2_002_00001_Sep08_702	AACAATTAWCCTACAGAATCATTTCAATCTCAAAGATGATGCAACATCCATTTGTGGTtA[C/G]TTATTGCTATGTTATTATCTCAATGCTATGTGAATGTAATGATTCCAGGGATTCAGTTCT	Locus-670	Cc_TOG898271_2_002_00001_Sep08_702	A	B	A	B	B	B	B	B	B	A	A	B	B	B	B	B	A	A	A	A	A	A	A	A	A	A	A	A	A	A	A	A	A	A	A	A	A	A	A	A	A	A	A	A
YES	r_737	Cc_TOG898284_2_002_00001_Sep08_397	CATTGCTTTGGTAACTAAATGGCTATGGCCTTATGGGAAAAATGATATTTTCCTTTGGAG[T/C]TTTCTTTCTTACGGCACCATGTAATTCATAACTACCATGGTTTAAAATATATAGGTTATA	Locus-684	Cc_TOG898284_2_002_00001_Sep08_397	A	B	A	B	A	A	H	A	A	A	A	A	A	A	A	A	A	A	A	A	A	A	A	A	A	A	A	A	A	A	A	A	A	A	A	A	A	A	A	A	A	A	A	A
YES	r_186	Cc_TOG898284_2_002_00001_Sep08_66	aatgGATGATGCTGATGATATATACATGCAGTCGTGGACTGGGACTATTATTGGCCCCCC[T/G]GGTGTAAGCTGTTCTGTTCTTTGGAAAAATTCTRTTACATTTGATGCAATTAAAACTTCT	Locus-553	Cc_TOG898284_2_002_00001_Sep08_66	A	B	A	B	B	B	B	B	B	A	A	B	B	B	B	B	A	A	A	A	A	A	A	A	A	A	A	A	A	A	A	A	A	A	A	A	A	A	A	A	A	A	A	A
YES	r_025	Cc_TOG898285_1_002_00001_Sep08_352	TTTGATAGTGAGTAGGTAAACTATTGTGTTGTTATTCTGATATTGTTGTTGTGAATGTGa[A/C]AAAAGGTTGGCGATGGAACCACCACTGTGGTATTGCTTGCAGCt	Locus-606	Cc_TOG898285_1_002_00001_Sep08_352	A	B	A	B	B	B	B	B	B	A	A	B	B	B	A	A	A	A	A	A	A	A	A	A	A	A	A	A	A	A	A	A	A	A	A	A	A	A	A	A	A	A	A	A
YES	r_268	Cc_TOG898302_1_002_00001_Sep08_718	CCCCAACACCCCTTCCATTTTCACTCTAAGTATGCCCACAGAATAAGTTACGAAATTCTA[C/G]CAGTTTCTTCATATGCAATGGGAATGTATTTATTTTAATGCTGGTGGACAAAATGTACTC	Locus-392	Cc_TOG898302_1_002_00001_Sep08_718	A	B	A	B	A	A	A	A	A	A	A	A	A	A	A	_	A	A	A	A	A	A	A	A	A	A	A	A	A	A	A	A	A	A	A	A	A	A	A	A	A	A	A	A
YES	r_196	Cc_TOG898304_1_002_00001_Sep08_261	AATANNNATAGGTCATCCCAACATGAAGCAAAACTAACAAATCATGCATTCAATTGCATT[T/G]AAAAAACCAAAAAAAATTAGCATCACGTGCTAGCATCCATAAGCAAAGCATGAACATTAA	Locus-278	Cc_TOG898304_1_002_00001_Sep08_261	A	B	A	B	B	B	B	B	B	A	A	B	B	B	B	B	A	A	A	A	A	A	A	A	A	A	A	A	A	A	A	A	A	A	A	A	A	A	A	A	A	A	A	A
YES	r_734	Cc_TOG898304_1_002_00001_Sep08_615	TCAAAGGGAGTAGAAASAAAGAGAGGGAATTACRAGGGGAAAGTTAGGCATGAATTTGGG[A/G]AGGGAGACTAGCAAATCCTCAAAGAGCTTTTGTATCTTTTCATTTTTCCTTTTTAAGATT	Locus-218	Cc_TOG898304_1_002_00001_Sep08_615	A	B	A	B	A	A	A	A	A	A	A	A	A	A	A	A	A	A	A	A	A	A	A	A	A	A	A	A	A	A	A	A	A	A	A	A	A	A	A	A	A	A	A	A
YES	r_191	Cc_TOG898353_2_002_00001_Sep08_374	CATATTGGTGCTTCGTAAATATCAACACTGACTTGTTTCTTCTGACAGGGTCGTGGAATA[A/G]AAACAAATCTTTATGCTCAATTTAAATGTGATTCCCTCAAGATTGCTATGGTAATGCAT	Locus-404	Cc_TOG898353_2_002_00001_Sep08_374	A	A	A	A	A	A	A	A	A	A	A	A	A	A	A	A	A	A	A	A	A	A	A	A	A	A	A	A	A	A	A	A	A	A	A	A	A	A	A	A	A	A	A	A
YES	r_650	Cc_TOG898359_1_002_00001_Sep08_255-256_up	GTTTACCTTTTGCTACCAACTGTTGTTCATTTGTATTCCTTGTTGTAGAAAATTGCTTGT[T/C]NAGTTCCTTATGATGCTATGGTACTTGTACATTTTCCTTGCATCAGGTCAGTTTATATTG	Locus-117	Cc_TOG898359_1_002_00001_Sep08_255-256_up	A	B	A	B	B	B	B	B	B	A	A	B	B	B	B	B	A	A	A	A	A	A	A	A	A	A	A	A	A	A	A	A	A	A	A	A	A	A	A	A	A	A	A	A
YES	r_112	Cc_TOG898370_1_003_00001_Sep08_489	ATAAAAATCAGAAGAATCCTAGTGGTcACCAGTCACAGCAATAAAAAATTAAGCAGAACC[A/G]TGAGCCGCaATTAGATGCATAATCAAAACCACACTTTAGCAACCAATCCTAtATGTAAGC	Locus-317	Cc_TOG898370_1_003_00001_Sep08_489	A	B	A	B	B	B	B	B	B	A	A	B	B	B	A	A	A	A	A	A	A	A	A	A	A	A	A	A	A	A	A	A	A	A	A	A	A	A	A	A	A	A	A	A
YES	r_457	Cc_TOG898418_2_002_00001_Sep08_408	CAGTCTTAACATACAGAATGTAAAAAAtGCTTTGCTCAAAGAAAGAGGGAGGCTtTTTGA[T/C]CTTTTGAAGGAAGTTCCATTCCTTCGRCCATTTCCAAGCCATTCTAATTTCATTCTTTGT	Locus-403	Cc_TOG898418_2_002_00001_Sep08_408	A	B	A	B	A	A	A	A	A	A	A	A	A	A	A	A	A	A	A	A	A	A	A	A	A	A	A	A	A	A	A	A	A	A	A	A	A	A	A	A	A	A	A	A
YES	r_115	Cc_TOG898437_2_002_00001_Sep08_320	AATGGCAGATCTATGGTCATGTGGTTGTATTCTCTTTGTTTTAATGGCTGGCTATTTGCC[T/C]TTTGAAGAAACCAATCTAACAGCTTTATATAAAAAGGTTTTTTTTTNACTCCATGTCTAT	Locus-526	Cc_TOG898437_2_002_00001_Sep08_320	A	B	A	B	A	A	A	A	A	A	A	A	A	A	A	A	A	A	A	A	A	A	A	A	A	A	A	A	A	A	A	A	A	A	A	A	A	A	A	A	A	A	A	A
YES	r_194	Cc_TOG898465_1_002_00001_Sep08_102	CTCTCTCTCTCTGTATGCAGACCAAAGAAATGTGATGATTGATGCTGTTATAACTTCTTT[A/T]TGGTGTTCAATTCTTGTGTGCTTTGAATTAACKTGGCTTCCTTWATACCAGAATTAGCAC	Locus-193	Cc_TOG898465_1_002_00001_Sep08_102	A	B	A	B	B	B	B	B	B	A	A	B	B	B	B	B	A	A	A	A	A	A	A	A	A	A	A	A	A	A	A	A	A	A	A	A	A	A	A	A	A	A	A	A
YES	r_351	Cc_TOG898468_1_003_00001_Sep08_473	TGAAGGCAGACTAATTTCCAAAGATTTGATATGGCTTGTGGTTCAGATGTTCACACTTCA[T/C]AGTCTAGAGGGTTTAAGGGAAGGAMAGACAAATAACAACTGGAAMAACTCACTAGGTACT	Locus-216	Cc_TOG898468_1_003_00001_Sep08_473	A	B	A	B	B	B	B	B	B	A	A	B	B	B	A	A	A	A	A	A	A	A	A	A	A	A	A	A	A	A	A	A	A	A	A	A	A	A	A	A	A	A	A	A
YES	r_760	Cc_TOG898468_1_003_00001_Sep08_959	NNNNNNGTCCACCACAATGACAAACTATCATCCATCAAAATTCTCGACTATAaACTACAA[T/C]TGTAGATTACTGGTGTCTGGTGCTTTTTTTTCAGTGTCATNATATATGTAATATGTTAGG	Locus-701	Cc_TOG898468_1_003_00001_Sep08_959	A	B	A	B	B	B	B	B	B	A	A	B	B	B	B	B	A	A	A	A	A	A	A	A	A	A	A	A	A	A	A	A	A	A	A	A	A	A	A	A	A	A	A	A
YES	r_010	Cc_TOG898489_1_002_00001_Sep08_79	TCCTGGGGTCTGGTTCTTCAATTGCTCTCTCAGTAAGTACATGCTTGATGCGACACATTG[A/G]CTTCCTAACCTGATTTCATGTAACAAAAAATTGATAAAAGTATGTTGAGGAACAGAAGAT	Locus-238	Cc_TOG898489_1_002_00001_Sep08_79	A	A	A	A	A	A	A	A	A	A	A	A	A	A	H	A	A	A	A	A	A	A	A	A	A	A	A	A	A	A	A	A	A	A	A	A	A	A	A	A	A	A	A	A
YES	r_430	Cc_TOG898528_2_002_00001_Sep08_658	CGAGATACAAATTGTCTTCAGGCCCCAACTGGATTGACTTTTTATCCTGAAAAAACAACA[A/T]ATTCCGCATAAATCAACTCAGTACCTAAAAAATTCATAAACAAACTTAATCAAATATGTM	Locus-748	Cc_TOG898528_2_002_00001_Sep08_658	A	A	A	A	A	A	A	A	A	A	A	A	A	A	A	A	A	A	A	A	A	A	A	A	A	A	A	A	A	A	A	A	A	A	A	A	H	A	A	A	A	A	A	A
YES	r_485	Cc_TOG898532_2_002_00001_Sep08_133	ATANGTGATNATGAACCGTGAATTTCTTTCGGCTGCTTTATTTGAGTTATAACTAGCTAT[A/G]CTTTTCCTTGAACATGCCAGCTTTGTGATTTATATGAAAATGATTCAATTTTTGATAAGT	Locus-671	Cc_TOG898532_2_002_00001_Sep08_133	A	B	A	B	A	A	A	A	A	H	A	A	A	A	A	A	A	A	A	A	A	A	A	A	A	A	A	A	A	A	A	A	A	A	A	A	A	A	A	A	A	A	A	A
YES	r_138	Cc_TOG898550_1_002_00001_Sep08_376	ATTATCCAGAGAAGGGTATGCATCTTTAATTGATTTATCTCGGTCTTTTTCTGTTGGGAT[A/G]GTCATGTGTTTTCTAATGGAGTGGGTCTTACTTCTTCCAAACAACAAGAACAAGCAGAAA	Locus-7	Cc_TOG898550_1_002_00001_Sep08_376	A	B	A	B	A	H	A	A	A	A	A	A	A	A	A	A	A	A	A	A	A	A	A	A	A	A	A	A	A	A	A	A	A	A	A	A	A	A	A	A	A	A	A	A
YES	r_007	Cc_TOG898599_2_002_00001_Sep08_340	TTAGATAATTTGCCACATTTTRTTGATGGTTCATTATTTTGATCGTAAATGATGATTCTC[T/C]ATGCGTTGCATACTTGCACTTTGTTTTCTTTTTGCYTAATCATATACAATCTGGAAGTTT	Locus-281	Cc_TOG898599_2_002_00001_Sep08_340	A	B	A	B	A	A	A	A	A	A	A	A	A	A	A	A	A	A	A	A	A	A	A	A	A	A	A	A	A	A	A	A	A	A	A	A	A	A	A	A	A	A	A	A
YES	r_310	Cc_TOG898608_1_003_00001_Sep08_894	ACAATTTTCTTTTCAGCTGTAAAACTTCCTTgattacacaatataactgcatcgtaaaaa[A/T]cattggcaatgccttcagaaMctctgSatcattctctacattctgtatgaatcagctttc	Locus-519	Cc_TOG898608_1_003_00001_Sep08_894	A	H	A	H	H	H	H	H	H	H	A	H	H	H	H	H	H	H	A	A	A	A	A	A	A	A	A	A	A	A	A	A	A	A	A	A	A	A	A	A	A	A	A	H
YES	r_747	Cc_TOG898608_1_003_00001_Sep08_915	AAACTTCCTTgattacacaatataactgcatcgtaaaaaWcattggcaatgccttcagaa[A/C]ctctgSatcattctctacattctgtatgaatcagctttctttgaaagcttttattcaact	Locus-156	Cc_TOG898608_1_003_00001_Sep08_915	H	B	H	B	B	B	B	B	B	H	H	B	B	B	B	H	A	A	H	H	H	H	H	H	H	H	H	H	H	H	H	H	H	H	H	H	H	H	H	H	H	H	H	H
YES	r_551	Cc_TOG898816_1_002_00001_Sep08_111	TTGAATTGAATTTACTCCCTAATAGGGCAACACATGAATGTGAATGTCATTTATGATTGt[A/G]CAGTATTTGATTGGGACTATTCTTTTGAATGATTTAGTTGCTTTAGCTCCTCTGGTGAAG	Locus-135	Cc_TOG898816_1_002_00001_Sep08_111	A	B	A	B	B	B	B	B	B	A	A	B	B	B	B	B	A	A	A	A	A	A	A	A	A	A	A	A	A	A	A	A	A	A	A	A	A	A	A	A	A	A	A	A
YES	r_517	Cc_TOG898824_1_002_00001_Sep08_622	TTCATAGGAGTGARTAAATAACCTGAACATGATGCATTGAGCATTTTAGTCATAGCAGTC[T/C]TAGCTTTAGAAATTTGATTCTTAAAACTTTTTTTTATGTCTAMAGTTAAAACAATATYTT	Locus-542	Cc_TOG898824_1_002_00001_Sep08_622	A	B	A	B	B	B	B	B	B	A	A	B	B	B	B	B	A	A	A	A	A	A	A	A	A	A	A	A	A	A	A	A	A	A	A	A	A	A	A	A	A	A	A	A
YES	r_355	Cc_TOG898826_1_002_00001_Sep08_25	TCAGGTGATGCATGGTTTCTAAAC[A/T]CTCCGGACCAATCACTTGGCTTCGTACTTGCAGATCATGGTTTTGATGTTTGGGTAGGGA	Locus-385	Cc_TOG898826_1_002_00001_Sep08_25	A	B	A	B	A	A	A	A	A	A	A	A	A	A	A	A	A	A	A	A	A	A	A	A	A	A	A	A	A	A	A	A	A	A	A	A	A	A	A	A	A	A	A	A
YES	r_687	Cc_TOG898832_1_002_00001_Sep08_222	YAAATGTTTTANNNNNTGGTTCCAGATCAAAAACATAGCAAATGGGGCGGGAGGCTCAAG[A/G]ATAGATCCACAAGCCTTTTTGYTTCACAACAATATTGCTTTTNATTTTTATTCCAGATTA	Locus-319	Cc_TOG898832_1_002_00001_Sep08_222	A	B	A	B	B	B	B	B	B	A	A	B	B	B	B	B	A	A	A	A	A	A	A	A	A	A	A	A	A	A	A	A	A	A	A	A	A	A	A	A	A	A	A	A
YES	r_221	Cc_TOG898832_1_002_00001_Sep08_538	GTTGAGGTGCACGTGAGAAAATTACAATCTACAATCTGGATTCAACAAAACAAACAACTC[A/G]TACATAGCTGATGCCGATCTTTCTGCAGCTGAATTCTCTGAAAAACACATCATTCCTNTA	Locus-552	Cc_TOG898832_1_002_00001_Sep08_538	A	B	A	B	B	B	B	B	B	A	A	B	B	B	H	B	A	A	A	A	A	A	A	A	A	A	A	A	A	A	A	A	A	A	A	A	A	A	A	A	A	B	A	A
YES	r_428	Cc_TOG898900_1_002_00001_Sep08_247	AATTGTGTGCTACCATATTTGACAGATTTCGGAGGTCGTCAATAGCATGAAAGACCTAAT[A/C]GATATCTGTGCAGATCACAAAATTGGGGCAATTGGTAATTTGCTTGTGGTTTTATGTCAT	Locus-608	Cc_TOG898900_1_002_00001_Sep08_247	A	B	A	B	A	A	A	A	A	A	A	A	A	A	A	A	A	A	A	A	A	A	A	A	A	A	A	A	A	A	A	A	A	A	A	A	A	A	A	A	A	A	A	A
YES	r_642	Cc_TOG898940_1_002_00001_Sep08_188	GGTATGTAGTATATATGTTAATTATATTAAAAAAAATTCCATGTACATATTCACTATTCC[A/T]CACARTATTCACTAAAAATTAACTTGTATTCATGAAATATAATTTTAACTAGTTAAATAT	Locus-600	Cc_TOG898940_1_002_00001_Sep08_188	A	B	A	B	B	B	B	B	B	A	A	B	B	B	_	A	A	A	A	A	A	A	A	A	A	A	A	A	A	A	A	A	A	A	A	A	A	A	A	A	A	A	A	A
YES	r_215	Cc_TOG898985_1_002_00001_Sep08_601	CAAGAGTGTGTTGCACCGTGTGATTGCTCAAACAGATGGTACCAGAATGTCCCTGGCTTc[T/G]TTCTATAACCCTGGTGATGATGCTGTcattctccctGcac	Locus-312	Cc_TOG898985_1_002_00001_Sep08_601	A	A	A	A	A	A	A	A	A	A	A	A	A	A	A	A	A	A	A	A	A	A	A	A	A	A	A	A	A	A	A	A	A	A	A	A	A	A	A	A	A	A	A	A
YES	r_332	Cc_TOG899033_1_002_00001_Sep08_424	TCCGGTTCATACGYTGGCGAGTGGYGTGGGGTACGGTCAAGGGGTAGTTTGGGAGATTGT[T/G]TTGACGTTTTCTTTGTTGTTCACTGTCTATGCCACCATGGTGGATCCCAAGAAAGGAGCA	Locus-123	Cc_TOG899033_1_002_00001_Sep08_424	A	B	A	B	A	A	A	A	A	A	A	A	A	A	A	A	A	A	A	A	A	A	A	A	A	A	A	A	A	A	A	A	A	A	A	A	A	A	A	A	A	A	A	A
YES	r_029	Cc_TOG899042_1_002_00001_Sep08_372	TgNAATGAATATGTATGAACCTTCTTATAGATTGATTTACTGAGAGAAGCGCGTTTCCCt[A/G]TGCAAACTCTCAATTATAGGTGAGACAAGCTCAAATTCTTGAAAATGGAGGAGTGGAAAC	Locus-515	Cc_TOG899042_1_002_00001_Sep08_372	A	B	A	B	A	A	A	A	A	A	A	A	A	A	A	A	A	A	A	A	A	A	A	A	A	A	A	A	A	A	A	A	A	A	A	A	A	A	A	A	A	A	A	A
YES	r_331	Cc_TOG899049_1_002_00001_Sep08_230	AATATGCAACATTATGTAATCTAAATTGTTTTATTTCATCACCTACACTTACTGATTATT[T/G]TTATGACTCATCCTGTGGCTGGTGGACTATAATTGTTTGTTATTCTTGGAAGTTAATGTT	Locus-209	Cc_TOG899049_1_002_00001_Sep08_230	H	H	H	H	H	B	H	H	B	H	H	H	H	H	H	B	H	H	H	H	H	H	H	H	H	H	H	H	H	H	H	H	H	H	H	H	H	H	H	H	H	H	H	H
YES	r_550	Cc_TOG899054_2_002_00001_Sep08_72	TTCCAAAAATCAGGAATGCGGAGGTATGTCCTCTAGTTACTTTGCACTGAATTAAAGGAA[T/G]CTTTTTTCTGATCTGTTTTTCTAGCATCCTCCAAAAATTAATTTTCTGGAGCCCTAGGGA	Locus-513	Cc_TOG899054_2_002_00001_Sep08_72	A	B	A	B	B	B	B	B	B	A	A	B	B	B	B	_	A	A	A	A	A	A	A	A	A	A	A	A	A	A	A	A	A	A	A	A	A	A	A	A	A	A	A	A
YES	r_271	Cc_TOG899071_1_003_00001_Sep08_991	tcatcgcaaccRtaactgtgaccRcatgaaccacttttgtgtgaaatttcttgcaacatc[A/G]aggattgaaattgcgacttaaccgtgattttcagagatggcaaaaaaaaaaaaagattgt	Locus-163	Cc_TOG899071_1_003_00001_Sep08_991	A	B	A	B	A	A	A	A	A	A	A	A	A	A	A	A	A	A	A	A	A	A	A	A	A	A	A	A	A	A	A	A	A	A	A	A	A	A	A	A	A	A	A	A
YES	r_292	Cc_TOG899072_2_002_00001_Sep08_148	CATGACACACTGTCATGATTGTCTTCATCAATCTCCAATTCCAACTAGCCTCATTCAGAT[A/G]CTGTCGATCCAACACAAGCAAAACMCGATAAAAAATAATTAGCAAAAATGATATTTNCTT	Locus-242	Cc_TOG899072_2_002_00001_Sep08_148	H	B	H	B	B	B	B	B	B	A	H	B	B	B	B	B	H	H	H	H	H	H	H	H	H	H	H	H	H	H	H	H	H	H	H	H	H	H	H	H	H	H	H	H
YES	r_681	Cc_TOG899072_2_002_00001_Sep08_173	CATCAATCTCCAATTCCAACTAGCCTCATTCAGATRCTGTCGATCCAACACAAGCAAAAC[A/C]CGATAAAAAATAATTAGCAAAAATGATATTTNCTTTTAAAGATTTTAAACATACGGGATT	Locus-298	Cc_TOG899072_2_002_00001_Sep08_173	H	H	H	H	B	B	B	B	B	H	H	B	B	B	B	B	H	H	H	H	H	H	H	H	H	H	H	H	H	H	H	H	H	H	H	H	H	H	H	H	H	H	H	H
YES	r_366	Cc_TOG899076_1_002_00001_Sep08_536	TTTTTGGTTAAATGATACTCATTTTGTCAAAATGTGTTAACAAATTTAGTAAACGTGAAA[A/T]TTTTCTGCAGGATGTAATGCTTTGTGGTGGCTCAGATGCTGCTATTATACCAATTGGTAT	Locus-79	Cc_TOG899076_1_002_00001_Sep08_536	A	B	A	B	B	B	B	B	B	A	A	B	B	B	B	H	A	A	A	A	A	A	A	A	A	A	A	A	A	A	A	A	A	A	A	A	A	A	A	A	A	A	A	A
YES	r_489	Cc_TOG899078_1_002_00001_Sep08_731	TTTGGTTAAAAAGTAGGTTTTAGTGAAGTGATTTATGTTTGGATACATTTATTTTAAaAA[T/G]CGATTTTGACACAATGTTGTTTGAATAGTGTAAAACAACCAATTTTAGAGATAACTATTA	Locus-442	Cc_TOG899078_1_002_00001_Sep08_731	A	B	A	B	B	B	B	B	B	A	A	B	B	B	B	B	A	A	A	A	A	A	A	A	A	A	A	A	A	A	A	A	A	A	A	A	A	A	A	A	A	A	A	A
YES	r_573	Cc_TOG899127_1_002_00001_Sep08_253	NNNNNNNNNNNNNNCAANNNNNNNNNNNACATTGATTTGATAAATGGTTGGTTGGTTATT[A/G]TTTAAGATTCTACTGGTGAATTTAGTWAAGTTCATTGGTCCATCATWAAATGGGWGTCAT	Locus-177	Cc_TOG899127_1_002_00001_Sep08_253	A	B	A	B	B	B	B	B	B	A	A	B	B	B	A	A	A	A	A	A	A	A	A	A	A	A	A	A	A	A	A	A	A	A	A	A	A	A	A	A	A	A	A	A
YES	r_626	Cc_TOG899159_2_002_00001_Sep08_220	ANNNNNNNNNTTTTTTTATTCACTGTTGATGATTAATTTTTTATTTTTTCAGTTTTTCCC[A/G]GTACAATATTTTTCTACTTTTATGATTGTACTAACAGAATAATGGTACCAGGTGATTGCT	Locus-694	Cc_TOG899159_2_002_00001_Sep08_220	A	B	A	B	B	B	B	B	B	A	A	B	B	B	B	H	A	A	A	B	A	B	A	B	A	B	A	A	H	A	A	H	B	A	A	A	B	B	A	B	A	A	B	A
YES	r_520	Cc_TOG899241_2_002_00001_Sep08_296	CAAAAACCTCTTGATAGCCTTGTCCTGTGATTATGATTATcTTTTAAGAAAGCAGAAAAA[C/G]CCTAATTGATAAAATTGAGGGAGGAAGAAAGTGAAATGAAAGTACCTTAGGGCAGCATTT	Locus-692	Cc_TOG899241_2_002_00001_Sep08_296	A	A	A	A	H	H	H	H	H	A	A	H	H	H	A	A	A	A	A	A	A	A	A	A	A	A	A	A	A	A	A	A	A	A	A	A	A	A	A	A	A	A	A	A
YES	r_058	Cc_TOG899297_2_002_00001_Sep08_455	ATTATAGATGTGACATTGTGCATTATGCGCAATTTCTTGATGTGTCCACGTTAACTGGCC[A/G]AATAATATGGAAAAAATAGTGCGTGAATTGGGTAGTTCACAATGAAAATTGTAAATATTA	Locus-676	Cc_TOG899297_2_002_00001_Sep08_455	A	B	A	B	A	A	A	A	A	A	A	A	A	A	A	B	A	A	A	A	A	A	A	A	A	A	A	A	A	A	A	A	A	A	A	A	A	A	A	A	A	A	A	A
YES	r_163	Cc_TOG899406_1_002_00001_Sep08_108	TGCAGCAGGAGAAACCAATCAAAATAAACACTTCATTCAAACGTTTAACAGTTGCAGTGG[T/C]AGGCAATGTTAAAAGAAATTCTAATGCAAGTTTAAAGTAGAACCTCAAGCAAAGCAAGTA	Locus-78	Cc_TOG899406_1_002_00001_Sep08_108	A	B	A	B	A	A	A	A	A	A	A	A	A	A	A	B	A	A	A	A	A	A	A	A	A	A	A	A	A	A	A	A	A	A	A	A	A	A	A	A	A	A	A	A
YES	r_471	Cc_TOG899411_1_002_00001_Sep08_331	TTTATGGTCATAGTTTTAGTTGAAGCAAACCAAGTTTGAATGTGTTTTTCTATCCCTTTA[A/C]TACAAATGTCATGAGCCAACTATCTCAAGCTTAAGCCATTAGGTGAAGGTATATGACTGG	Locus-407	Cc_TOG899411_1_002_00001_Sep08_331	A	A	A	A	A	A	A	A	A	A	A	A	A	A	A	A	A	A	A	A	A	A	A	A	A	A	A	A	A	A	A	A	A	A	A	A	A	A	A	A	A	A	A	A
YES	r_758	Cc_TOG899452_2_002_00001_Sep08_1161-1162_up	ACAAAGGGATAAAATTTATAAGGCACACTATGAAATTATGggAAAAGGTGATTGAGTATA[T/G]NNTAAGAGTCTGTTTAGATACACAATAGAAGCATTTTTTATATTTTCTCTACTGAAAATA	Locus-37	Cc_TOG899452_2_002_00001_Sep08_1161-1162_up	A	B	A	B	A	A	A	A	A	A	A	A	A	A	A	B	A	A	A	A	A	A	A	A	A	A	A	A	A	A	A	A	A	A	A	A	A	A	A	A	A	A	A	A
YES	r_638	Cc_TOG899452_2_002_00001_Sep08_1243	CACAATAGAAGCATTTTTTATATTTTCTCTACTGAAAATAaAAACTAATTTTTNAGTAGA[A/G]AAACTCTCAAAAACGCTTCTAAGTTTGTATTAAAGCAGACTCTAAGCATAAAAATGTTGG	Locus-653	Cc_TOG899452_2_002_00001_Sep08_1243	A	B	A	B	B	B	B	B	B	A	A	_	B	B	B	_	A	A	A	A	A	A	A	A	A	A	A	A	A	A	A	A	A	A	A	A	A	A	A	A	A	A	A	A
YES	r_449	Cc_TOG899476_2_002_00001_Sep08_210	CAGTTTATAATGTAAGTTTGTAGTTTGTCKTGCYTTTTCTTTATTTATCTTCGCATAGAC[A/C]CTCGTAATAGGAGGATACCTGGACTGCCACAAAGCCATGGACTTGCTTAATTGTGGCTAT	Locus-651	Cc_TOG899476_2_002_00001_Sep08_210	A	B	A	B	B	B	B	B	B	A	A	B	B	B	A	A	A	A	A	A	A	A	A	A	A	A	A	A	A	A	A	A	A	A	A	A	A	A	A	A	A	A	A	A
YES	r_315	Cc_TOG899482_1_002_00001_Sep08_471	aRAAGCGAGTGTTTTtKATTGAcNNNTGCAAGATAATTTGGGTCTAAAGAATTATCATAa[A/G]CATGCTTCATGCATGGCACCGACTGACCTAATGTGTcNNNNNNTGAATTTTGTTGCTTAG	Locus-220	Cc_TOG899482_1_002_00001_Sep08_471	A	B	A	B	B	B	B	B	B	A	A	B	B	B	A	A	A	A	A	A	A	A	A	A	A	A	A	A	A	A	A	A	A	A	A	A	A	A	A	A	A	A	A	A
YES	r_274	Cc_TOG899492_1_002_00001_Sep08_612	GTGTGTNNTAGTGGAAAATTAGAAKATGGTGTTTCGCTTTTGCTTATGTTTCCCATTTTC[T/C]TGTTTGATACTTGATTTTGGAGAGCAAAGAGTCGGGCAAAATAGATTTTACTAGGGAATT	Locus-38	Cc_TOG899492_1_002_00001_Sep08_612	A	B	A	B	B	B	B	B	B	A	A	B	B	B	B	B	A	A	A	A	A	A	A	A	A	A	A	A	A	A	A	A	A	A	A	A	A	A	A	A	A	A	A	A
YES	r_041	Cc_TOG899504_2_002_00001_Sep08_260	GGTAAACATGAAATTATCTACTTCATGGAAAAATGAATCCCCAGCTCCAGAGTGTAAAGA[C/G]CTCATTTTGCTAGAATGAAACAAATACTCTATTGAGTCTTGATCTTTCATACCCACCAAT	Locus-655	Cc_TOG899504_2_002_00001_Sep08_260	A	B	A	B	B	B	B	B	B	A	A	B	B	B	B	B	A	A	A	A	A	A	A	A	A	A	A	A	A	A	A	A	A	A	A	A	A	A	A	A	A	A	A	A
YES	r_334	Cc_TOG899506_1_002_00001_Sep08_243	AAGTTGCACATTAACCAAGCATTAATGATTGTAGGTGTCAATGAAGAATCCTCATGTTTT[A/G]TTGCTATCGGTATCATTGCCTACTCCTTCTTCAGAAACTATTTTTGTCTGTGGACTTCCA	Locus-346	Cc_TOG899506_1_002_00001_Sep08_243	A	B	A	B	B	B	B	B	B	A	A	B	B	B	B	B	A	A	A	A	A	A	A	A	A	A	A	A	A	A	A	A	A	A	A	A	A	A	A	A	A	A	A	A
YES	r_064	Cc_TOG899509_1_002_00001_Sep08_952	ATTAAGTCTGATgTGYGATTRAACTATATGCCTAATCTCTAACATTTGATTGACCAAAAA[A/C]CTGAAGGCTCAAGTAAAAGCTGCAATATAGTTTCTTKGATAAACTGCNNNNNNNNNTAAA	Locus-516	Cc_TOG899509_1_002_00001_Sep08_952	A	B	A	B	B	B	B	B	B	A	A	B	B	B	_	A	A	A	A	A	A	A	A	A	A	A	A	A	A	A	A	A	A	A	A	A	A	A	A	A	A	A	A	A
YES	r_283	Cc_TOG899516_1_002_00001_Sep08_1295	tttcagataggagaggaggatcctccatgtctgcttataggaaggatgagtacaattgg[C/G]gatatgacggtgatgaacttcctgaggacataattcatgcctcaagtgctttggaaaatc	Locus-40	Cc_TOG899516_1_002_00001_Sep08_1295	A	A	A	A	A	A	A	A	A	A	A	A	A	A	A	A	A	A	A	A	A	A	A	A	A	A	A	A	A	A	A	A	A	A	A	A	A	A	A	A	A	A	A	A
YES	r_265	Cc_TOG899530_1_002_00001_Sep08_500	CAAAGAGGAGCTCGTTCTTTATGACATAATAGTTACAaAGGAAAAGGAAGAAAGCAACTC[A/G]AACAAAAAAATAGCTTCCAAATTcGTTACATTTTGAAGAATAGATGYAAGATATATTATT	Locus-663	Cc_TOG899530_1_002_00001_Sep08_500	A	B	A	B	A	A	A	A	A	A	A	A	A	A	A	B	A	A	A	A	A	A	A	A	A	A	A	A	A	A	A	A	A	A	A	A	A	A	A	A	A	A	A	A
YES	r_619	Cc_TOG899538_2_002_00001_Sep08_91	GATAAGACAGCAACAATGCAAGACAGTACATTTCACTTTAGGAAACAGTcRAAGCGCCTt[A/C]GAAGAGCTCTTTGGATGAAAAATTTTAAACTCCTGTGAGTAAAATTTCTTTCATAAGCTT	Locus-589	Cc_TOG899538_2_002_00001_Sep08_91	A	B	A	B	B	B	B	B	B	A	A	B	B	B	B	B	A	A	A	A	A	A	A	A	A	A	A	A	A	A	A	A	A	A	A	A	A	A	A	A	A	A	A	A
YES	r_617	Cc_TOG899545_1_002_00001_Sep08_92	GTCAGTGTTTGCGTCTTAATTTCCCAATTTTCTTTTTCTGCTGAGGTTTTTATNTTATTT[A/T]TTTTTAAATGGGGATATGTGATTTTAGGTTTCGATGTTTGTTTCTGATTTAATTNNGTYA	Locus-191	Cc_TOG899545_1_002_00001_Sep08_92	A	B	A	B	B	B	B	B	B	A	A	B	B	B	B	_	A	A	A	A	A	A	A	A	A	A	A	A	A	A	A	A	A	A	A	A	A	A	A	A	A	A	A	A
YES	r_549	Cc_TOG899648_1_002_00001_Sep08_108	GTYGATGATGCTGTAAGYGTTTCACATGGTTTATCTTTATGTCTGTTAGCTCATTGGAGG[A/G]AACTGTTCTCATTATATCAATTTCATTGTAACTCACCACAACAAAATGAAAGATTAGANT	Locus-162	Cc_TOG899648_1_002_00001_Sep08_108	A	B	A	B	A	A	A	A	A	A	A	A	A	A	A	A	A	A	A	A	A	A	A	A	A	A	A	A	A	A	A	A	A	A	A	A	A	A	A	A	A	A	A	A
YES	r_313	Cc_TOG899657_2_002_00001_Sep08_444	TGKATTGTGGGCARCCTTTAACTTGAAGTGCAATCGTaATGTTAGCGTATTTTTGTCTCA[A/C]ACGTTATGAGTAATGGATCCGCTTCAATTCTGTTTACTACCAATTTGTTTCCATATCGAT	Locus-235	Cc_TOG899657_2_002_00001_Sep08_444	A	H	A	H	A	A	A	A	A	A	A	A	A	A	A	A	A	A	A	A	A	A	A	A	A	A	A	A	A	A	A	A	A	A	A	A	A	A	A	A	A	A	A	A
YES	r_586	Cc_TOG899661_1_002_00001_Sep08_381	TTCTTCTTTTGGTTGGACAGGACACTTTTATATTCTTCcATTTATTAAACTCAATCCAA[A/C]AACTCAGCAGATCTAATTATGAATAAGTGTAAACTCTACTAAAAGGTACAGCTTGATTAG	Locus-94	Cc_TOG899661_1_002_00001_Sep08_381	A	B	A	B	A	A	A	A	A	A	A	A	A	A	A	A	A	A	A	A	A	A	A	A	A	A	A	A	A	A	A	A	A	A	A	A	A	A	A	A	A	A	A	A
YES	r_723	Cc_TOG899661_1_002_00001_Sep08_665-668_down	ATTCAAAACAATAAATAGCAATAACATTGCTGACACtaaaTATCAGATCAAAATTTNNNN[A/G]GATCCACCAAAATAGAACCAAGTTTTATAGGCATTGTGGCAATCCACTACAAAGTAAAAC	Locus-221	Cc_TOG899661_1_002_00001_Sep08_665-668_down	A	B	A	B	B	B	B	B	B	A	A	B	B	B	A	A	A	A	A	A	A	A	A	A	A	A	A	A	A	A	A	A	A	A	A	A	A	A	A	A	A	A	A	A
YES	r_228	Cc_TOG899670_2_002_00001_Sep08_523	TGAGTTGGCATCCAACAGTRTCTCTGCCAAGGATTCAAGTGCTTCTGTCACTTGCTTACc[T/C]CAAAGCCCAATCGGTGTGTTg	Locus-641	Cc_TOG899670_2_002_00001_Sep08_523	A	B	A	B	B	B	B	_	B	A	A	B	B	B	B	B	A	A	A	A	A	A	A	A	A	A	A	A	A	A	A	A	A	A	A	A	A	A	A	A	A	A	A	A
YES	r_577	Cc_TOG899689_1_002_00001_Sep08_222	CTGCAAATTACAGAAGTTGGCTAGTTAAATACCTCAATAAGTTGGCTAGTATCATTGGAT[T/G]TTAGATAAAGAAAAACAAATGAAAGAAGATTGTATGTAAAAAATTAGTTAACTCAATATT	Locus-62	Cc_TOG899689_1_002_00001_Sep08_222	A	H	A	H	A	A	A	A	A	A	A	A	A	A	A	A	A	A	A	A	A	A	A	A	A	A	A	A	A	A	A	A	A	A	A	A	A	A	A	A	A	A	A	A
YES	r_504	Cc_TOG899692_1_002_00001_Sep08_344	TAGTATTTTTTCAAAGTAATTACTTANNNGTGAATTATTGGGCTGTTTAACATCATATCC[T/C]ATTTGAAATTATTAACGGGTTAAGAAGTACACAGTTTTTTTGCTGTGTTAACTAATTCTA	Locus-9	Cc_TOG899692_1_002_00001_Sep08_344	A	B	A	B	A	A	A	A	A	A	A	A	A	A	A	A	A	A	A	A	A	A	A	A	A	A	A	A	A	A	A	A	A	A	A	A	A	A	A	A	A	A	A	A
YES	r_203	Cc_TOG899744_1_002_00001_Sep08_464	CTGTGATCACAAAATATTGAAGTWACAAGTTCACTTATATAATGTATTCTTGCATCAGGG[T/G]TTTGCTTATCTGCCAGCTGGAATCTGCATGTCCACCATGGGGAGGCATGTTTCATATGAC	Locus-356	Cc_TOG899744_1_002_00001_Sep08_464	A	B	A	B	B	B	B	B	B	A	A	B	B	B	A	A	A	A	A	A	A	A	A	A	A	A	A	A	A	A	A	A	A	A	A	A	A	A	A	A	A	A	A	A
YES	r_282	Cc_TOG899751_1_002_00001_Sep08_215	GGCATATTTGCAGGTATGAAATTTTATTCTCGTGTCCCATCAAATTGGCATGCACTACAT[T/C]GTTTCCTACTTTCCTTTAATTTTAAACCTAAACTTAGTGGTTTTTCTTCTTTTTCTATAT	Locus-580	Cc_TOG899751_1_002_00001_Sep08_215	A	B	A	B	B	B	B	B	B	A	A	B	B	B	A	A	A	A	A	A	A	A	A	A	A	A	A	A	A	A	A	A	A	A	A	A	A	A	A	A	A	A	A	A
YES	r_702	Cc_TOG899751_1_002_00001_Sep08_307-308_down	CTTAGTGGTTTTTCTTCTTTTTCTATATCTCGCCAATTATTTTTCTATCWACTGTGGGNN[A/T]TGTGTTTATTCTTGCGTGCGAAATTTAATTGTTGGAGACGGTAATTTGTAGGCATGCTCA	Locus-369	Cc_TOG899751_1_002_00001_Sep08_307-308_down	A	B	A	B	A	A	A	A	A	A	A	A	A	A	A	_	A	A	A	A	A	A	A	A	A	A	A	A	A	A	A	A	A	A	A	A	A	A	A	A	A	A	A	A
YES	r_397	Cc_TOG899998_1_002_00001_Sep08_65	caaTGTCTCTCAaGATTTTGATATCGTCACTCTTCACAAAATTTATTGCAACACCCTGCa[A/G]ACAATGATTTGGCCCATAAGTAAAAGAAAAATAATGGTGACAMTCACTTTGACACTCTTa	Locus-531	Cc_TOG899998_1_002_00001_Sep08_65	A	B	A	B	B	B	B	B	B	A	A	B	B	B	A	A	A	A	A	A	A	A	A	A	A	A	A	A	A	A	A	A	A	A	A	A	A	A	A	A	A	A	A	A
YES	r_385	Cc_TOG900006_1_002_00001_Sep08_305	ACCATGTGGAAAATTGAAGATCTTAATTCTTAATTATGTAGATTTGATTTCATTTCCCAC[C/G]GCACATGACCATGTAGAAAATTGAAGATCTTAATTCTTAATTATGTATGTAGATTCAATT	Locus-76	Cc_TOG900006_1_002_00001_Sep08_305	A	B	A	B	B	B	B	B	B	A	A	B	B	B	H	H	A	A	A	A	A	A	A	A	A	A	A	A	A	A	A	A	A	A	A	A	A	A	A	A	A	A	A	A
YES	r_036	Cc_TOG900046_1_002_00001_Sep08_459	GTTTTTGGAATTATCATTTCTGATTGACAACTAAATGTTTACATGGTTAATGCAGTGtTG[T/C]TATGGCCATTGTCAGACCACATTCCATCCATCCTGTGCTAGAAGCGCTGGTTTGTACATG	Locus-415	Cc_TOG900046_1_002_00001_Sep08_459	A	B	A	B	B	B	B	B	B	A	A	B	B	B	B	A	A	A	A	A	A	A	A	A	A	A	A	A	A	A	A	A	A	A	A	A	A	A	A	A	A	A	A	A
YES	r_374	Cc_TOG900053_2_002_00001_Sep08_1226	ctatcggttcgttgtYcggaggactggcagccgttttagtgctgtgatactcaagcgctt[A/G]tttatgagcaaggttaacaagcctccaatttcgttgtcaaggttgatcaagtatacaaag	Locus-64	Cc_TOG900053_2_002_00001_Sep08_1226	A	B	A	B	A	A	A	A	A	A	A	A	A	A	A	A	A	A	A	A	A	A	A	A	A	A	A	A	A	A	A	A	A	A	A	A	A	A	A	A	A	A	A	A
YES	r_338	Cc_TOG900075_1_002_00001_Sep08_331	GACTCAGAATATTGTATAACATNNNNNNGTCATATGCTATGGGTGCTAGTAGTTGCATTt[T/C]ATCTGCCCTAATAAGATTGTTAACCAAATGCTTTGATACAATGAATGAATTGTGTAGAAT	Locus-710	Cc_TOG900075_1_002_00001_Sep08_331	A	B	A	B	A	A	A	A	A	A	A	A	A	A	A	A	A	A	A	A	A	A	A	A	A	A	A	A	A	A	A	A	A	A	A	A	A	A	A	A	A	A	A	A
YES	r_107	Cc_TOG900080_1_002_00001_Sep08_139	TTACTGTAATACATATCCATGCAAATTAATCTATAGAATAAATTGCACATACCCTTTTGT[T/G]GTTTCGTGAGATTGCACACACTCCTTGCTTTTTCTACTCTTACACTTGCTCCTTAATTGT	Locus-61	Cc_TOG900080_1_002_00001_Sep08_139	A	B	A	B	B	B	B	B	B	A	A	B	B	B	B	B	A	A	A	A	A	A	A	A	A	A	A	A	A	A	A	A	A	A	A	A	A	A	A	A	A	A	A	A
YES	r_622	Cc_TOG900094_2_002_00001_Sep08_192	TATTTCTCCTCTTGNNNTGATTACAATTCATAANTATTAAGATCATGCTTTGGTATAATG[T/C]CACTTTTAAATTATGATAGTTCAATGGTTGAACTWGTTARCTCAAATCCTTTGTTNNAAA	Locus-586	Cc_TOG900094_2_002_00001_Sep08_192	A	B	A	B	A	A	A	A	A	A	A	A	A	A	A	A	A	A	A	A	A	A	A	A	A	A	A	A	A	A	A	A	A	A	A	A	A	A	A	A	A	A	A	A
YES	r_620	Cc_TOG900104_2_002_00001_Sep08_1244	gatttgggtattaattatcacaaatagttatatttttgtctgtactttgtttcctttata[A/T]attattctgtttcattattctcattttatgtaaatggcggatggttacagaccgttgttt	Locus-158	Cc_TOG900104_2_002_00001_Sep08_1244	A	B	A	B	A	A	A	A	A	A	A	H	H	A	A	A	A	A	A	A	A	A	A	A	A	A	A	A	A	A	A	A	A	A	A	A	A	A	A	A	A	A	A	A
YES	r_290	Cc_TOG900129_1_002_00001_Sep08_968	GNNACGCGCGTAGGCATGTCAAAAGGGAAGCTTCAAAATGAACACAATACTTTGCAAAAG[T/C]CTCGACAGCATATTCCTCTTTCACTGATACTGATACCAATGATATCATGCGATTCTCACC	Locus-674	Cc_TOG900129_1_002_00001_Sep08_968	A	B	A	B	A	A	A	A	A	A	A	A	A	A	A	_	A	A	A	A	A	A	A	A	A	A	A	A	A	A	A	A	A	A	A	A	A	A	A	A	A	A	A	A
YES	r_503	Cc_TOG900136_1_002_00001_Sep08_642	CCACAATACAATTGAAAAGAACTGGCGGTCAGCCACTGCTAAAGAGAAAAAACAACAATG[A/G]CCTAAAAAAAGCAGTACTGCTTGATAGAGTAACAGTGAGATAGACGCTGGATTACTGGAA	Locus-631	Cc_TOG900136_1_002_00001_Sep08_642	A	B	A	B	B	B	B	B	B	A	A	H	B	B	A	B	A	A	A	A	A	A	A	A	A	A	A	A	A	A	A	A	A	A	A	A	A	A	A	A	A	A	A	A
YES	r_216	Cc_TOG900140_2_002_00001_Sep08_286	GTTTCGATTAACTTATTTTGTTATAAGAAAAGCTTTATTGTGTGATGCTCAAAGGGGAGA[T/C]TTTGGTAGAATAGTTGTTTTAAATGACAAATAAAGAATAGGCTAAAATCAAGYATATCTT	Locus-267	Cc_TOG900140_2_002_00001_Sep08_286	A	B	A	B	B	B	B	B	B	A	A	B	B	B	B	H	A	A	A	B	A	A	A	A	A	A	A	A	A	A	A	A	B	A	A	B	A	A	A	A	A	A	A	A
YES	r_277	Cc_TOG900198_1_002_00001_Sep08_127	ATGCTTAACTAACAGTTGGCAAAGTACATTAAATAATTGCAAAATATTTGCTAGTATTCT[T/G]TCTCTCAGCATGCTTTCCCTTAAGAGAAAGTGTTTTTCATAMATATCRTGGCACTAATGT	Locus-109	Cc_TOG900198_1_002_00001_Sep08_127	A	B	A	B	B	B	B	B	B	A	A	B	B	B	B	B	A	A	A	A	A	A	A	A	A	A	A	A	A	A	A	A	A	A	A	A	A	A	A	A	A	A	A	A
YES	r_241	Cc_TOG900220_1_002_00001_Sep08_107	TCCAAGGTATTTCCTATTAACAACCAATATGTCTTcATTATTCCTTTCTGGCAACATTTT[T/C]ATGCAGGGTTGGCAAAAGAACATAGGCAAACTAGTGTTATTTGCTCWCCAGTTTCAGTTA	Locus-256	Cc_TOG900220_1_002_00001_Sep08_107	A	B	A	B	B	B	B	B	B	B	B	B	B	B	B	B	A	H	B	B	A	A	B	A	B	A	B	B	A	A	A	B	B	B	B	A	B	B	B	B	B	A	B	B
YES	r_767	Cc_TOG900220_2_002_00001_Sep08_467	CTCCCTTGCTATATTAGTATTTAGCATTAGTAATCCAAAAACTTCAATCCTCAAAAAGGG[A/C]AGTAAAAAGAGACAAGAATAATGTCAAAAAAATAACGAAGTTAACTAGTTATTACCTCTG	Locus-173	Cc_TOG900220_2_002_00001_Sep08_467	A	B	A	B	B	B	B	B	B	B	B	B	B	B	H	A	A	A	B	B	A	A	B	A	B	A	B	B	A	A	A	B	B	B	B	A	H	B	B	B	B	A	B	B
YES	r_552	Cc_TOG900222_2_002_00001_Sep08_74	TCGCGTGGGTTCTGGTCAGGTAAACTTGGATGCTGCTTTTAGTGTTTTCATTTTAGAAGC[T/C]TAAGAATTTCACCTTCAACGTAGTTAGTGTTCAAACTTGAAAAACAATAGTTTGATAATC	Locus-457	Cc_TOG900222_2_002_00001_Sep08_74	A	B	A	B	A	A	A	A	A	A	A	A	A	A	A	A	A	A	A	A	A	A	A	A	A	A	A	A	A	A	A	A	A	A	A	A	A	A	A	A	A	A	A	A
YES	r_376	Cc_TOG900241_2_002_00001_Sep08_1227	TGATAATTTCTTTAAtTAAaTGCAWTCCWAATTAATTTGTTTTTACTATATgCCATAGAT[T/G]TCAACAGGGGCAACAGTGATTTTTTCAAGCTTACCAATTCTTAGGATAGARAGGAANAAA	Locus-368	Cc_TOG900241_2_002_00001_Sep08_1227	A	B	A	B	A	A	A	A	A	A	A	A	A	A	A	B	A	A	A	A	A	A	A	A	A	A	A	A	A	A	A	A	A	A	A	A	A	A	A	A	A	A	A	A
YES	r_616	Cc_TOG900261_1_002_00001_Sep08_213	ATGTATGAATTGGAGGGAACAAGTTATTGTTTCTTTAGAATGgYTCACGGATATAAAATg[T/G]CACCTAAAGGGAAGGGAGAATGGAAAACTTTACTTTCTCAAATGGTGGATTAAACATGAA	Locus-540	Cc_TOG900261_1_002_00001_Sep08_213	A	B	A	B	B	B	B	B	B	A	A	B	B	B	_	B	A	A	A	A	A	A	A	A	A	A	A	A	A	A	A	A	A	A	A	A	A	A	A	A	A	A	A	A
YES	r_132	Cc_TOG900268_1_002_00001_Sep08_229	ATCATAGCAGTTTATATACATGTCTCTAACTCATCATCACACTATCACCGCGACGACGAT[A/G]TTCTTTAAATGGGTTATGTGACTAGCTCAATGATACACCAGAACCTTTNAAAATGGAATC	Locus-720	Cc_TOG900268_1_002_00001_Sep08_229	A	B	A	B	H	H	_	A	_	A	B	A	B	A	A	H	A	A	B	A	A	A	B	A	A	A	A	A	A	A	A	A	A	A	A	A	A	A	A	A	A	B	A	A
YES	r_087	Cc_TOG900269_1_002_00001_Sep08_348	TTCACATAACTAAAGATTGACATGTCaTTMCTTCTGCAATTTTACATTTGGCAGAAAcAG[A/G]GCGGCTAATATGGCCTGGATAATGGGATATTGGYCCAAAGTCCAGTCCTCTTCTATTGAC	Locus-326	Cc_TOG900269_1_002_00001_Sep08_348	A	B	A	B	A	A	A	A	A	A	A	A	A	A	A	A	A	A	A	A	A	A	A	A	A	A	A	A	A	A	A	A	A	A	A	A	A	A	A	A	A	A	A	A
YES	r_042	Cc_TOG900308_1_002_00001_Sep08_397	ACTATCAATTTAGCACTTAATGAAAACTTTAACTATGTGTCTTTGACAACATGCAGGTCC[A/T]GGCATAACAAAAGGAAATCCATACAAATTGATTTTCCATCCTTTGACGGGTTTGTGTGTC	Locus-582	Cc_TOG900308_1_002_00001_Sep08_397	A	B	A	B	A	A	A	A	A	A	A	A	A	A	A	A	A	A	A	A	A	A	A	A	A	A	A	A	A	A	A	A	A	A	A	A	A	A	A	A	A	A	A	A
YES	r_063	Cc_TOG900323_2_002_00001_Sep08_90	TTATGCTGGTGGTGTATTTCTGGTGACCATTCACTTTCCGCCGGATTATCCATTTAAACc[A/T]CCAAAGGTAACTAACCAGACCCTAACCATCATGATAGATTCAAGTGCTTACTTATTATGC	Locus-349	Cc_TOG900323_2_002_00001_Sep08_90	A	B	A	B	A	A	A	A	A	A	A	A	A	A	A	A	A	A	A	A	A	A	A	A	A	A	A	A	A	A	A	A	A	A	A	A	A	A	A	A	A	A	A	A
YES	r_323	Cc_TOG900342_2_002_00001_Sep08_511	GAAAGCACAGATTCNGTTCTCCAATAAMTGATACAATTTGGTTTGGTTCTGTATTCATGG[C/G]ACTTAGCTTTTGTTATCATTTTTGCACTGNNNNNNNNNNNNNNGCACATAACAGAGTTCA	Locus-729	Cc_TOG900342_2_002_00001_Sep08_511	A	B	A	B	B	B	B	B	B	A	A	B	B	B	A	A	A	A	A	A	A	A	A	A	A	A	A	A	A	A	A	A	A	A	A	A	A	A	A	A	A	A	A	A
YES	r_303	Cc_TOG900374_2_002_00001_Sep08_261	TAGTGGTTACGTAGCATTTTAAGCTATTATGCCATCAGTCTATGATGTGACTATTTTTTT[T/G]TGGCAATTTTCCATCATAGGGATTGTATTCGCAATTCAATTGTTCGGCTAATCTAATTTT	Locus-20	Cc_TOG900374_2_002_00001_Sep08_261	A	B	A	B	B	B	B	B	B	A	A	B	B	B	B	B	A	A	A	A	A	A	A	A	A	A	A	A	A	A	A	A	A	A	A	A	A	A	A	A	A	A	A	A
YES	r_547	Cc_TOG900394_1_002_00001_Sep08_419	TGGCTGCAGCTGCAAGAACACTTGGGGCAGTTACGATTGTAAATGCAAGGGAAATCTTcT[A/T]TATATAAAGGAACAAGATGTTTGTATTGGTAAGATATTAAAGTCAACCTCTTAGAAATTG	Locus-405	Cc_TOG900394_1_002_00001_Sep08_419	A	B	A	B	B	B	B	B	B	A	A	B	B	B	B	B	A	A	A	A	A	A	A	A	A	A	A	A	A	A	A	A	A	A	A	A	A	A	A	A	A	A	A	A
YES	r_270	Cc_TOG900422_2_002_00001_Sep08_259	TTAGGATTAAGGAGCCAAGCAAAACAGTCTACTTGTTTGTTCGTTGGATGCAAGAATGTT[A/C]TAATGCTGATTCTCAAACCAGTGCTCTTCACTAGCTATCTTGGATAGGCTCCTCGCTCTC	Locus-714	Cc_TOG900422_2_002_00001_Sep08_259	A	B	A	B	A	A	A	A	A	A	A	A	A	A	A	A	A	A	A	A	A	A	A	A	A	A	A	A	A	A	A	A	A	A	A	A	A	A	A	A	A	A	A	A
YES	r_505	Cc_TOG900465_1_002_00001_Sep08_541	ATTTTTAGTTAGTTTGCACTCACTTTTTGAAAGGTGGCTTGACATGTTGAGTGTAAAGTT[C/G]TTTATAGTTAAACAGCATTACGAGTTTATGTCATTAAAACTATACCATTCTTGTAGCAGA	Locus-268	Cc_TOG900465_1_002_00001_Sep08_541	A	B	A	B	A	A	A	A	A	A	A	A	A	A	A	A	A	A	A	A	A	A	A	A	A	A	A	A	A	A	A	A	A	A	A	A	A	A	A	A	A	A	A	A
YES	r_052	Cc_TOG900784_1_002_00001_Sep08_140	AAGAAGGTATTTTCTTTCTTGTTTTCTCTTTGGAGCATGCTGCTTGTGGCTTTTGTCAAT[A/G]TAGAATACCTGCAAACACTAATTTTGGTTTATCCTTTTTCCCTCGTCAGAGTTATCTTCA	Locus-724	Cc_TOG900784_1_002_00001_Sep08_140	A	B	A	B	B	B	B	B	B	A	A	B	B	B	B	A	A	A	A	A	A	A	A	A	A	A	A	A	A	A	A	A	A	A	A	A	A	A	A	A	A	A	A	A
YES	r_103	Cc_TOG900787_1_002_00001_Sep08_61	TcccactgacgCTTTGTTGATGCTGTTACTCAGCTTGGAGGGCCTGATAGTACTCTTCTC[A/T]CCCCTTCCCTCTCACACCCTTCTTATNNTCTTTGCTTTTATCTTTTCAATASTAATTATT	Locus-95	Cc_TOG900787_1_002_00001_Sep08_61	A	B	A	B	H	H	H	H	H	A	A	H	H	_	H	_	A	A	A	A	A	A	A	A	A	A	A	A	A	A	A	A	A	A	A	A	A	A	A	A	A	A	A	A
YES	r_410	Cc_TOG900798_2_003_00001_Sep08_54	CTCTTCGCCNACTTTgGAAGCATATGCTTCTTCT[T/C]CAACTTCCTGTCCCTGTAACAAGGTAAATTAACATTGGGAATTTATGTAAAATAATGAGA	Locus-627	Cc_TOG900798_2_003_00001_Sep08_54	A	B	A	B	B	B	B	B	B	A	A	B	B	B	A	H	A	A	A	A	A	A	A	A	A	A	A	A	A	A	A	A	A	A	A	A	A	A	A	A	A	A	A	A
YES	r_764	Cc_TOG900848_1_002_00001_Sep08_107-108_down	GTTTGATCCTAAAATTACTTAAGGACTTWAAACCTGATGCGCCTTTACTGATCATGCTGN[C/G]TGTGTTTATTCCTGTGTGCCTTTCACAGGAGCAATGTTGACAAAAGAGAGGCACTTGAGA	Locus-717	Cc_TOG900848_1_002_00001_Sep08_107-108_down	A	_	A	_	A	A	A	A	A	A	A	A	A	A	A	A	A	B	A	B	A	B	A	A	B	B	B	B	A	B	H	A	A	B	B	B	B	A	B	B	A	B	_	H
YES	r_316	Cc_TOG900848_1_002_00001_Sep08_76	ttgttGATGCAGTCacCCTTTTGTTAAGGTATGTTTGATCCTAAAATTACTTAAGGACTT[A/T]AAACCTGATGCGCCTTTACTGATCATGCTGNNTGTGTTTATTCCTGTGTGCCTTTCACAG	Locus-101	Cc_TOG900848_1_002_00001_Sep08_76	A	B	A	B	A	A	A	A	A	A	A	A	A	A	A	A	A	A	A	A	A	A	A	A	A	A	A	A	A	A	A	A	A	A	A	A	A	A	A	A	A	A	A	A
YES	r_435	Cc_TOG900881_1_002_00001_Sep08_635	GGCAGACAAGATATTATTTCTTGTAAATAAGCTGAACCAAACACACCATAAACACCAAAT[A/G]AATTACAGTTTTTTCTCACAAATTCTTGAATGCATGTCTGCAGTTTCATGATGGCAAGTG	Locus-296	Cc_TOG900881_1_002_00001_Sep08_635	A	B	A	B	A	A	A	A	A	A	A	A	A	A	A	H	A	A	A	A	A	A	A	A	A	A	A	A	A	A	A	A	A	A	A	A	A	A	A	A	A	A	A	A
YES	r_280	Cc_TOG900895_2_002_00001_Sep08_304	ACTTTATACATAGAGTCCCGATCCACGAATTCATAATAAGGGAACTGCATACATCCAATG[A/C]ATAGCATTATTCTCAAAAATATGCATTTCATATTGAAGGTTAACTGCAGGGTGATATAGA	Locus-592	Cc_TOG900895_2_002_00001_Sep08_304	A	B	A	B	B	B	B	B	B	B	A	B	B	B	B	A	A	A	A	A	A	A	A	H	A	B	B	A	A	A	A	A	A	B	H	A	A	A	A	B	B	A	A	A
YES	r_307	Cc_TOG900957_1_002_00001_Sep08_222	CTACAATGTGTTAAATAATSTCCTTTCTCTATAGTCATCAGAACAAAGGATAAATTCAAG[A/C]TCACAGTTGCTACAAAGTTCAGAGCCTACCTGCCAATCTCTTCAAAAARATAGTCAAGAG	Locus-471	Cc_TOG900957_1_002_00001_Sep08_222	A	B	A	B	B	B	B	B	B	A	A	B	B	B	B	B	A	A	A	A	A	A	A	A	A	A	A	A	A	A	A	A	A	A	A	A	A	A	A	A	A	A	A	A
YES	r_592	Cc_TOG900987_2_002_00001_Sep08_36	gAGAAAggaagagcAGGGAACAGGTATATTGTACT[T/C]TTCCAACTTGTATTGTTTATTATATGKTAAATATTGTGCATCTTTATTCTTTATGGTTTT	Locus-381	Cc_TOG900987_2_002_00001_Sep08_36	A	A	A	A	A	A	A	A	A	A	A	A	A	A	A	A	A	A	A	A	A	A	A	A	A	A	A	A	A	A	A	A	A	A	A	A	A	A	A	A	A	A	A	A
YES	r_603	Cc_TOG900991_2_002_00001_Sep08_249	TGAATCTTGCTTTTCAGAGTGTTAACAATTAATAAAGCCTAGTGATAATTGCCTGAACGt[C/G]TCATTACATTTTGTCTTTAATATTAATACAAAAGGGAATTTATTAATGATCATAAAAATA	Locus-420	Cc_TOG900991_2_002_00001_Sep08_249	A	B	A	B	B	H	_	B	B	A	A	B	B	B	B	H	A	A	A	A	A	A	A	A	A	A	A	A	A	A	A	A	A	A	A	A	A	A	A	A	A	A	A	A
YES	r_027	Cc_TOG900992_1_002_00001_Sep08_480	GCCCCCCTTTGGTGTTCATCYCAAGGGTATTTGACTCCGACTTGCATAGCAGCCCTACTg[T/C]ATTATTAGTTTTTCCCTTTCATTCACTTCCCCTACCTTCTCTGTTGGGCTTATAAAGAAA	Locus-147	Cc_TOG900992_1_002_00001_Sep08_480	A	B	A	B	A	A	A	A	A	A	A	A	A	A	A	_	A	A	A	A	A	A	A	A	A	A	A	A	A	A	A	A	A	A	A	A	A	A	A	A	A	A	A	A
YES	r_119	Cc_TOG901032_1_002_00001_Sep08_595	ACCCACCCATTATCCCACATTACAATACTTRGACAGAGGATAATTTCATCATCTTTCAAC[A/T]CCCAAATGAAAAACACAGAAGCATACAACCATAAGAACGTGAAAGATAGATAATTACATG	Locus-339	Cc_TOG901032_1_002_00001_Sep08_595	A	B	A	B	B	B	B	B	B	A	A	B	B	B	A	A	A	A	A	A	A	A	A	A	A	A	A	A	A	A	A	A	A	A	A	A	A	A	A	A	A	A	A	A
YES	r_554	Cc_TOG901047_1_002_00001_Sep08_106	catcaagCACATTAAATGTGTATATGGTTGNCGgGAAAAATTTCTAACAAGTGATTAACA[T/G]TAAAGTTGCAATTGATTTACCATGAAGGTTCAGATTGCTCTAGATCACACAAGAGTCGAA	Locus-524	Cc_TOG901047_1_002_00001_Sep08_106	A	A	A	A	A	H	B	A	B	A	A	A	A	H	A	A	A	A	A	A	A	A	A	A	A	A	A	A	A	A	A	A	A	A	A	A	A	A	A	A	A	A	A	A
YES	r_513	Cc_TOG901128_1_002_00002_Sep08_641	AAGATCTAGATAAATCTGAGACTTGTTCTCTTGTTCGAAAATCAATCACAAAACATCTAA[C/G]AAGCATTTGCTAAAGGGTTTAATCACTGAGATTGGTAATCTAGCTAAGGCTGAAACTTTC	Locus-222	Cc_TOG901128_1_002_00002_Sep08_641	A	B	A	B	B	B	B	B	B	A	A	B	B	B	A	B	A	A	A	A	A	A	A	A	A	A	A	A	A	A	A	A	A	A	A	A	A	A	A	A	A	A	A	A
YES	r_179	Cc_TOG901166_1_002_00001_Sep08_1050	CACACCGAGGGATGTCAATTACATTGGCGACAAAAATGGGGAGACTAGAAGATATTTTGA[T/G]CAAGAGCAAGTAGTATGTTTGCGGCATGTTGTCATCTCAATGATATTCACACGTGACAAA	Locus-343	Cc_TOG901166_1_002_00001_Sep08_1050	A	B	A	B	A	H	H	H	_	A	A	A	B	_	B	H	A	A	A	A	A	A	A	A	A	A	A	A	A	A	A	A	A	A	A	A	A	A	A	A	A	A	A	A
YES	r_724	Cc_TOG901166_1_002_00001_Sep08_641	TTAAAACTCACGTACAAACATTTTTTATGAAAGCCCTAATGCTACTACTAACATTACCAC[T/C]ACTGCCAGCAACAACTACAATGATGGTCTCACACGAGCTGTTTATAATTGAGTTTTAATC	Locus-527	Cc_TOG901166_1_002_00001_Sep08_641	A	B	A	B	A	A	A	A	A	A	A	A	A	A	A	A	A	A	A	A	A	A	A	A	A	A	A	A	A	A	A	A	A	A	A	A	A	A	A	A	A	A	A	A
YES	r_614	Cc_TOG901180_1_002_00001_Sep08_94	TGAACTGAAGGATGCTACTTTAGTCTATGTTGATATTTATGCCATTAARCATGATCTCAT[T/C]ACAAATGCCGTGAAATATGGTAATCCAAGCAAGCACTTTCTTCTCATTTAAGTNAATTAT	Locus-751	Cc_TOG901180_1_002_00001_Sep08_94	A	B	A	B	H	H	H	H	H	A	A	H	H	H	A	A	A	A	A	A	A	A	A	A	A	A	A	A	A	A	A	A	A	A	A	A	A	A	A	A	A	A	A	A
YES	r_408	Cc_TOG901184_1_002_00001_Sep08_322	ATTATCTGTCATCATAGTCATGTAAAYTGTGTCTTGTTAGGCTAAATCATTGAGTTGGGA[T/C]TAATACAGCTTTGTTAACTTTCACTCASTCAGTAGATTATATGGAAATGACATGGTTCGC	Locus-375	Cc_TOG901184_1_002_00001_Sep08_322	A	B	A	B	B	B	B	B	B	A	A	B	B	B	A	B	A	A	A	A	A	A	A	A	A	A	A	A	A	A	A	A	A	A	A	A	A	A	A	A	A	A	A	A
YES	r_180	Cc_TOG901238_1_002_00001_Sep08_231	GCGAAATGACAAGGTGTTTTTAAACAGAGGTTGTGTTTGCTATgGTCAACTTTTGAAATT[A/T]TTGTTCGGTGGAAACTCATGATTTGGGCGTTTTAATGAAGACTTGAATGAGGTTTTTCAC	Locus-140	Cc_TOG901238_1_002_00001_Sep08_231	A	B	A	B	B	B	B	B	B	A	A	B	B	B	B	_	A	A	A	A	A	A	A	A	A	A	A	A	A	A	B	A	A	A	A	A	A	A	A	A	A	A	A	A
YES	r_156	Cc_TOG901542_1_002_00001_Sep08_269	GTTAGTGTATGGGAAGCACTTAGTGTTTTGTGGTTCGGTTTGTTTGTTTTCTGCATGGGG[T/G]GTGTGTGGCTAATGGTTTGTTATTATCTTTCATGTTGTGCAAAAATGCAAGCACTTTGAA	Locus-245	Cc_TOG901542_1_002_00001_Sep08_269	A	B	A	B	A	A	A	A	A	A	A	A	A	A	A	_	A	A	A	_	_	_	A	A	A	A	A	_	A	A	A	A	A	A	A	A	A	A	A	A	A	A	A	A
YES	r_698	Cc_TOG901547_1_002_00001_Sep08_399	CCTTTATGAAGGTGGAGTCTGGAAAATACGTGTTGAGCTTCCTGATGCTTACCCATACAa[A/G]TCCCCTTCTATTGGCTTTGTGAACAAAATATTCCACCCAAATGTTGATGAGTTGTGAGCA	Locus-379	Cc_TOG901547_1_002_00001_Sep08_399	A	B	A	B	A	A	A	A	A	A	A	A	A	A	A	A	A	A	A	A	A	A	A	A	A	A	A	A	A	A	A	A	A	A	A	A	A	A	A	A	A	A	A	A
YES	r_353	Cc_TOG901547_2_002_00001_Sep08_429	TATGTTACTTGATACTTCTAATAAATTTCATTTTCCTCTTGAACAAAATCCCAAAAGAAt[A/G]AatAAAAAAAAAACAGaAAAGCAATTTTTACATTAGATAAATAAAATAAAGCAAtYAATG	Locus-21	Cc_TOG901547_2_002_00001_Sep08_429	A	B	A	B	B	B	B	B	B	A	A	B	B	_	A	B	A	A	A	A	A	A	A	A	A	A	A	A	A	A	A	A	_	A	A	A	A	A	A	A	A	A	A	A
YES	r_276	Cc_TOG901549_1_002_00001_Sep08_244	AATGAATTGtNNGTTAAAMTAATAAAATCMCAKGTAGAGATTACTACTCAATGCATGAAa[A/T]CATCCCAAGCCAAGGCCACCACTGAATAGCATTTTCCCTAGTTCTCACTCACAAGTCACC	Locus-566	Cc_TOG901549_1_002_00001_Sep08_244	A	B	A	B	B	B	B	B	B	A	A	B	B	B	A	B	A	A	A	A	A	A	A	A	A	A	A	A	A	A	A	A	A	A	A	A	A	A	A	A	A	A	A	A
YES	r_545	Cc_TOG901685_1_002_00001_Sep08_600	GTCCTCTATCATGTTCCTGATAATCATAATTTTGAAGTTTCTGACAAAATGTTCAAGTTT[A/G]TGAACAACTAACAAACTTTCTGGTAAATTTAGTCAGTCTTATCCATTCATTCAGCACTCT	Locus-503	Cc_TOG901685_1_002_00001_Sep08_600	A	B	A	B	B	B	B	B	B	A	A	B	B	B	B	A	A	A	A	A	A	A	A	A	A	A	A	A	A	A	A	A	A	A	A	A	A	A	A	A	A	A	A	A
YES	r_233	Cc_TOG901700_1_002_00001_Sep08_700	TAATGGGGAGTTATCATCTGGAAAGGATATTGCTTCTCGAAGTCTTACCCATTCAAGGAT[T/C]GAGGTTGATGGTAGTTCTGAGAATGATGCTATGgtttatCCtccggtttg	Locus-357	Cc_TOG901700_1_002_00001_Sep08_700	A	B	A	B	B	B	B	B	B	A	A	B	B	B	B	B	A	A	A	A	A	A	A	A	A	A	A	A	A	A	A	A	A	A	A	A	A	A	A	A	A	A	A	A
YES	r_317	Cc_TOG901711_1_002_00001_Sep08_1010	GATTTTATTAAAAAGGAAATTGTTGTAAATATGTGRCCACTAGCAATATCTCAAACATAG[T/C]CACTTTCAAATCATCAAGTCCTCCAGATCCTATTATAATTTAGAGTACAAAGACCAGCAT	Locus-124	Cc_TOG901711_1_002_00001_Sep08_1010	H	B	H	B	B	B	B	B	B	H	B	B	B	B	B	B	H	H	B	H	H	H	H	H	H	H	H	H	H	H	H	H	H	H	B	H	H	H	H	H	H	H	H	H
YES	r_499	Cc_TOG901729_1_002_00001_Sep08_118	GAAAAAAAGGAAATATATGCAGATGATTCTATTTTTGACTACTAATCAGCCTAGAACCCa[T/C]GCGGTTGTTTGATTAAATTATATTGTTTTGATGTCAATAGTTTTCTTCAAGGAGTGAAAA	Locus-70	Cc_TOG901729_1_002_00001_Sep08_118	A	B	A	B	B	B	B	B	B	A	A	B	B	B	B	B	A	A	A	A	A	A	A	A	A	A	A	A	A	A	A	A	A	A	A	A	A	A	A	A	A	A	A	A
YES	r_729	Cc_TOG901731_1_002_00001_Sep08_385	TAATGTGACAATATGTTGTGTCAAAAGAGATAGAGAGAGATGAGAATCTCCTGCTTGTgT[A/T]CTGGTGAAGCATTTAAAGAAAAATGAATCTCAaCYTGTTATATATCATTCAAANTGAAAT	Locus-543	Cc_TOG901731_1_002_00001_Sep08_385	A	B	A	B	B	B	B	B	B	A	A	B	B	B	A	B	A	A	A	A	A	A	A	A	A	A	A	A	A	A	A	A	A	A	A	A	A	A	A	A	A	A	A	A
YES	r_171	Cc_TOG901731_1_002_00001_Sep08_866	AAATTaTNNGTTAATCCATTAGCAGTATAAANTGTAAAATACCTCATCTTCATATGGGtT[A/G]CAGTGACTTTTAAACCACAGCCTCAAGAACTCCTAAAANTTgGRTTTTTAAAAGTTAGca	Locus-2	Cc_TOG901731_1_002_00001_Sep08_866	A	B	A	B	B	B	B	B	B	A	A	B	B	B	A	B	A	A	A	A	A	A	A	A	A	A	A	A	A	A	A	A	A	A	A	A	A	A	A	A	A	A	A	A
YES	r_404	Cc_TOG901734_2_002_00001_Sep08_282	TGTCCAACCGAAGCGGAGACGTAACTCTCTCTCACTCGACAACTTATTTTCCTAGGGTTT[A/C]CGAGCCAATTCTTTTTTTATTTTCGAAATCKTTGGATCTTTAGCAATTTCTTATGCTACT	Locus-596	Cc_TOG901734_2_002_00001_Sep08_282	H	B	H	B	B	B	B	B	B	H	H	B	B	B	H	B	H	H	H	H	H	H	H	H	H	H	H	H	H	H	H	H	H	H	H	H	H	H	H	H	H	H	H	H
YES	r_304	Cc_TOG901743_1_002_00001_Sep08_307	AGGGTTACTCATTCAAACAATTGATTCAATTTATATCTTGCTCGCGTCAACCCTTAGTTg[T/G]ATAGGTTTTCCACTTTCCCTTTtKCCTTTTACGTTCCAtSCTTTTCACACTTCGGATTGA	Locus-435	Cc_TOG901743_1_002_00001_Sep08_307	A	B	A	B	B	H	B	B	B	A	A	A	B	B	B	H	A	A	A	A	A	A	A	A	A	A	A	A	A	A	A	A	A	A	A	A	A	A	A	A	A	A	A	A
YES	r_267	Cc_TOG901770_2_002_00001_Sep08_536	CCAGATATTGTTGAAATTACCAGCATCATGAATGATTGTGCCCTGAAATAAGTGTAATCG[A/C]TGATATCCTGTTGATTCCTTTGAATAAGAAATTTCATGACACTCATGTTCAAAAGTGTTT	Locus-33	Cc_TOG901770_2_002_00001_Sep08_536	A	B	A	B	A	A	A	A	A	A	A	A	A	A	A	B	A	A	A	A	A	A	A	A	A	A	A	A	A	A	A	A	A	A	A	A	A	A	A	A	A	A	A	A
YES	r_312	Cc_TOG901772_2_002_00001_Sep08_720	AAGAGCGAACCCTCAAATAGACCAGCAATAAATTTGCATAGCTGTCTCTTGAGTGACCcA[A/G]AAACTTGTGGCTCCCTTTAcAAcctg	Locus-750	Cc_TOG901772_2_002_00001_Sep08_720	A	A	A	A	A	A	A	A	A	A	A	A	A	A	A	A	A	A	A	A	A	A	A	A	A	A	A	A	A	A	A	A	A	A	A	A	A	A	A	A	A	A	A	A
YES	r_051	Cc_TOG901834_2_002_00001_Sep08_38	GATGaRAATTGTGACCCTAAGACACTTAGGTATGCT[T/C]TGGGAAAAGGAGCCATTGAATATGAGGATTTTCTCCAAAGTGGTGACCCTGAATATGCAT	Locus-204	Cc_TOG901834_2_002_00001_Sep08_38	A	H	A	H	A	A	A	A	A	A	A	A	A	A	A	A	A	A	A	A	A	A	A	A	A	A	A	A	A	A	A	A	A	A	A	A	A	A	A	A	A	A	A	A
YES	r_033	Cc_TOG901840_1_002_00001_Sep08_511	TGGATTGGCGTTGAATGAGACCAAACAGTGTTTCaAACACACCCTAAAACTTTCTTAACA[A/G]CCCTGTTCACAAGCTTGGAAGGTAAAACTTAtCAAACTTAACTTTGAYAACCAAACCKCT	Locus-223	Cc_TOG901840_1_002_00001_Sep08_511	A	B	A	B	B	B	B	B	B	A	A	B	B	B	B	B	A	A	A	A	A	A	A	A	A	A	A	A	A	A	A	A	A	A	A	A	A	A	A	A	A	A	A	A
YES	r_739	Cc_TOG901841_2_002_00001_Sep08_347_up	CTTTACATARTATATATGTATTATTCTAAATATGGGCCCATTTGTTTAAACTTAAAAAAA[T/G]NGTTTCTAAACAAGTGATTTAAAAAAATTTCYTTAAAAAACAAATAGGAGTTGCTTCTAA	Locus-230	Cc_TOG901841_2_002_00001_Sep08_347_up	A	B	A	B	B	H	B	B	B	A	A	B	B	B	B	H	A	A	A	A	A	A	A	A	A	A	A	A	A	A	A	A	A	A	A	A	A	A	A	A	A	A	A	A
YES	r_088	Cc_TOG901841_2_002_00001_Sep08_740	AATCATGCTATGTTCTATTTAGGTTTATTTTCAACTGGAGAATTTAAATCGTGCAGAGCG[A/T]CCTTATAAATCTCTTGCTGCACTAAATTGCATCATTTTAGGATGTG	Locus-380	Cc_TOG901841_2_002_00001_Sep08_740	A	B	A	B	B	B	B	B	B	A	A	B	B	B	B	H	A	A	A	A	A	A	A	A	A	A	A	A	A	A	A	A	A	A	A	A	A	A	A	A	A	A	A	A
YES	r_593	Cc_TOG901869_1_002_00001_Sep08_534	CTATGYTGSTATGTGCTATAGGAAAACACATCTCAATTCATGTGCAGTTTGTAGTATATG[T/C]ATTATCTGTAATTTTAAAGATTTCTGCACTTGTATCTGTACAGGTGTTGAGCATATCCCT	Locus-601	Cc_TOG901869_1_002_00001_Sep08_534	A	B	A	B	B	B	B	B	B	A	A	B	B	B	B	B	A	A	A	A	A	A	A	A	A	A	A	A	A	A	A	A	A	A	A	A	A	A	A	A	A	A	A	A
YES	r_245	Cc_TOG901894_2_002_00001_Sep08_417	TGATTTCAATTATACCTCTAATTTTGGCGGGTATAATAAGCATTGTGTATTGGAGGCAAG[C/G]CCACTGTTTATTTTGTTTTGCATCTTTTATGACTATAAGTGGAGGCAACTATTCTTCATA	Locus-106	Cc_TOG901894_2_002_00001_Sep08_417	A	B	A	B	A	A	A	A	A	A	A	A	A	A	A	A	A	A	A	A	A	A	A	A	A	A	A	A	A	A	A	A	A	A	A	A	A	A	A	A	A	A	A	A
YES	r_387	Cc_TOG901908_1_002_00001_Sep08_355	TTCAAGGCCTAAGAAACTATCATAACCACACTGACATAGACTTCAAGCATAAATAGCCAA[T/C]AACTAACCAACCATAGACCCATTGACATCTTTGATCACAATATTTATGCCCACAaATTTG	Locus-469	Cc_TOG901908_1_002_00001_Sep08_355	A	B	A	B	B	B	B	B	B	A	A	B	B	B	H	B	A	A	A	A	A	A	A	A	A	A	A	A	A	A	A	A	A	A	A	A	A	A	A	A	A	A	A	A
YES	r_205	Cc_TOG901924_1_002_00001_Sep08_682	TTAGTTATTCTTCCAATAACATGTTTGTGTCCATAAATGCAGGCATGTTTTTCTAGATGG[A/C]CAAGAGAATCAGATTGAGACTAGGCATTCAGTTTCTATGTGcttgttc	Locus-427	Cc_TOG901924_1_002_00001_Sep08_682	A	B	A	B	A	A	A	A	A	A	A	A	A	A	A	A	A	A	A	A	A	A	A	A	A	A	A	A	A	A	A	A	A	A	A	A	A	A	A	A	A	A	A	A
YES	r_218	Cc_TOG901928_2_002_00001_Sep08_437	GAGTTTATTGTCTCTATGTTGCTAGGTAAATATTAAGTCATATGCCAATAACAATGAGCT[T/G]GCTGTTATGCCACAAGATCGGGTGGTACGTCTGGAATGGGATCGTAGATACCTATCTGTT	Locus-159	Cc_TOG901928_2_002_00001_Sep08_437	A	H	A	H	A	A	A	A	A	A	A	A	A	A	A	A	A	A	A	A	A	A	A	A	A	A	A	A	A	A	A	A	A	A	A	A	A	A	A	A	A	A	A	A
YES	r_717	Cc_TOG901933_2_002_00001_Sep08_394	TTGTACSATTTTGATGATTTGTGAGCTATAGGWTAAAGAATCATCAACTTGCTTTTTTGT[C/G]TATTTTCTTGTTATGGACCCTGGGTAATACAGTTCACCCTTCATTCTGTATMAATMACAT	Locus-648	Cc_TOG901933_2_002_00001_Sep08_394	A	B	A	B	A	A	A	A	A	A	A	A	A	A	A	H	A	A	A	A	A	A	A	A	A	A	A	A	A	A	A	A	A	A	A	A	A	A	A	A	A	A	A	A
YES	r_020	Cc_TOG901960_1_002_00001_Sep08_59	aCTGCTgtgTGCTGGGATCACTGTGTATAGCCCAATGAAATATTATGGGATGACAGAG[C/G]CAGGCAAACATTTGGGAGTGGCAGGGCTTGGTGGGTTAGGMCATGTTGCAATCAAATTTG	Locus-89	Cc_TOG901960_1_002_00001_Sep08_59	A	B	A	B	B	B	B	B	B	A	A	B	B	B	A	B	A	A	A	A	A	A	A	A	A	A	A	A	A	A	A	A	A	A	A	A	A	A	A	A	A	A	A	A
YES	r_250	Cc_TOG902016_2_002_00001_Sep08_49	GATGTGCTACTCATCCTCGTAGCATTGCaGAGCGGGTTTGTTACTTTT[T/C]ACTTGTTACTCTTACATTCACCACGCTAGCTNNNNNNNNTACCTATATATATTTAACATT	Locus-389	Cc_TOG902016_2_002_00001_Sep08_49	A	B	A	B	B	B	B	B	B	A	A	B	B	B	_	H	A	A	A	A	A	A	A	A	A	A	A	A	A	A	A	A	A	A	A	A	A	A	A	A	A	A	A	A
YES	r_373	Cc_TOG902019_2_002_00001_Sep08_409	ATGACTTAACATTTGGGATTAAGTTAGGTCTAAACTCAaATTGTAAGAGTTCTTCTTCCC[A/G]TTTGGGTTGATTTATTGGATTCACTCTTGCTGTTTAGTGTtGCCTTGGGGTTTTAGTCTT	Locus-274	Cc_TOG902019_2_002_00001_Sep08_409	A	B	A	B	B	B	B	B	B	A	A	B	B	B	B	B	A	A	A	A	A	A	A	A	A	A	A	A	A	A	A	A	A	A	A	A	A	A	A	A	A	A	A	A
YES	r_028	Cc_TOG902028_1_002_00002_Sep08_517	CACACAACCGCTGACTATCCTTTCTAAATATGGGATAtCTTTCACCGGACTGCATTTTGT[C/G]AAAATTGTTAAAGCCTAAAAATGTCCAGCAATATCCGATGCCAGCTTGTGGATATCAGAA	Locus-583	Cc_TOG902028_1_002_00002_Sep08_517	A	B	A	B	A	A	A	A	A	A	A	A	A	A	A	A	A	A	A	A	A	A	A	A	A	A	A	A	A	A	A	A	A	A	A	A	A	A	A	A	A	A	A	A
YES	r_478	Cc_TOG902030_2_002_00001_Sep08_160	GGTTAATTGTTGGTATACTAGCTAACATTTCCGACACCGAAACTAGTATCAGGTTACTTC[T/C]GATTGATCTTTCATCCATCACTAATGCTCACTTTCTATTGTTTGAGGTTGTTTCTGGAGC	Locus-22	Cc_TOG902030_2_002_00001_Sep08_160	A	B	A	B	B	B	B	B	B	A	A	B	B	B	B	B	A	A	A	A	A	A	A	A	A	A	A	A	A	A	A	A	A	A	A	A	A	A	A	A	A	A	A	A
YES	r_370	Cc_TOG902031_1_002_00001_Sep08_504	CTTCAAAGCACTTAATGCGGTTAGtWACTGACCTTGCTGATGTTGCAATTCAAGTATTTt[T/G]AACAACTTTTCCCTCTGATATCTCATGTGGCATTTCTCGTTTRTTCCAGATTGAAACSCC	Locus-361	Cc_TOG902031_1_002_00001_Sep08_504	A	B	A	B	H	A	A	H	A	A	A	A	H	A	A	H	A	A	A	A	A	A	A	A	A	A	A	A	A	A	A	A	A	A	A	A	A	A	A	A	A	A	A	A
YES	r_012	Cc_TOG902034_2_002_00001_Sep08_113	CTTGcCTRTGTCTGANAATATTTGTTCTCTTTGATCTTTTCCATGATTATTCTTCTTgTT[A/C]ACTGAATCCATTGATGCAGCCAATGTTAATAGCATGTGCACGTCAGCTGATTGAGCATTT	Locus-699	Cc_TOG902034_2_002_00001_Sep08_113	A	B	A	B	B	B	B	B	B	A	A	B	B	B	B	B	A	A	A	A	A	A	A	A	A	A	A	A	A	A	A	A	A	A	A	A	A	A	A	A	A	A	A	A
YES	r_159	Cc_TOG902049_1_002_00001_Sep08_812	aTARGATWAcATCGTTWCATAACTTTTGTCTGAGAAAATTAGGGCTGATTATGaTGTAGC[A/C]ACTGACGGTTGAAGCAAGTACAAGGAAATGAAACAGATACTGCAATGAAtCATATARTCA	Locus-683	Cc_TOG902049_1_002_00001_Sep08_812	A	H	A	H	A	A	A	A	A	A	A	A	A	A	A	H	A	A	A	A	A	A	A	A	A	A	A	A	A	A	A	A	A	A	A	A	A	A	A	A	A	A	A	A
YES	r_269	Cc_TOG902069_2_002_00001_Sep08_1555	CCTCCATACAAAAAGTATCCTAAAAGAAAAGAGAGAAAAATAGGTGGAAGGGTATAACAa[A/C]ATCAGATGACAATTCCAACAAACAGGCAGAACARAACCACAAAATAAAAGACACTATATC	Locus-498	Cc_TOG902069_2_002_00001_Sep08_1555	A	B	A	B	A	A	A	A	A	A	A	A	A	A	A	A	A	A	A	A	A	A	A	A	A	A	A	A	A	A	A	A	A	A	A	A	A	A	A	A	A	A	A	A
YES	r_402	Cc_TOG902130_2_002_00001_Sep08_651	ACTAAAAATTCACCAGAGAATAAGTAGGTTTCTAGAATTATGAACCAAATATACAGCATT[T/C]CTTTGAAAGAATAGGCATACCTTGCCATTTGAAAACTGCACAATACGTCGGGAAGTTGGA	Locus-366	Cc_TOG902130_2_002_00001_Sep08_651	A	B	A	B	B	B	B	B	B	B	A	B	B	B	B	B	A	A	A	A	A	A	A	A	A	A	A	A	A	A	A	A	A	A	A	A	A	A	A	A	A	A	A	A
YES	r_389	Cc_TOG902462_2_002_00001_Sep08_158	CGATGTGTCTATTGAGTCTTGTATTTGTTTTTTGTCATGGTTGTGCTCATTTTCTCTTtT[A/G]AAATGGTATACGAACAGCTTGTGAGGAGAAAATAGATGAAGGTCCTACTCGGGGTTTTGG	Locus-48	Cc_TOG902462_2_002_00001_Sep08_158	A	B	A	B	A	A	A	A	A	A	A	A	A	A	A	A	A	A	A	A	A	A	A	A	A	A	A	A	A	A	A	A	A	A	A	A	A	A	A	A	A	A	A	A
YES	r_463	Cc_TOG902476_1_002_00001_Sep08_248	GCATGCCTTTAATTGCCTRAAATTGTTGTTTAWGCTTCCCTAGCAAGAATGTCCTGAATT[A/G]AGGTGATCCTTTTTTCCCATAGNNNTTAGTCCCAAGTGCTGCTGGGGTAGCAGAGACTTG	Locus-318	Cc_TOG902476_1_002_00001_Sep08_248	A	B	A	B	A	A	A	A	A	A	A	A	A	A	A	A	A	A	A	A	A	A	A	A	A	A	A	A	A	A	A	A	A	A	A	A	A	A	A	A	A	A	A	A
YES	r_388	Cc_TOG902520_2_002_00001_Sep08_70	ggGTCTATCTCAAGGTGCGGGATGTATCTTATTTAAAAtTTTTGACTGaCACT[A/G]TCATCCCAGCACTGGTGGAAGCATTGCACAAGGTAAAtTGTTATTCCAGTTCGTMCATC	Locus-593	Cc_TOG902520_2_002_00001_Sep08_70	A	B	A	B	A	A	A	A	A	A	A	A	A	A	A	A	A	A	A	A	A	A	A	A	A	A	A	A	A	A	A	A	A	A	A	A	A	A	A	A	A	A	A	A
YES	r_721	Cc_TOG902560_1_002_00001_Sep08_315	ATGTATGATTCACTGAAACCAGTGGTCTTGGTTGGTGGATTGCAGGTACATACAAATTTT[T/G]ATTTTGAAATATGTTCTGTTTTATCATGTGGAAATCACTAATCATCTTCATTTCTGTTTC	Locus-387	Cc_TOG902560_1_002_00001_Sep08_315	A	B	A	B	B	B	B	B	B	A	A	B	B	B	B	B	A	A	A	A	A	A	A	A	A	A	A	A	A	A	A	A	A	A	A	A	A	A	A	A	A	A	A	A
YES	r_437	Cc_TOG902560_1_002_00001_Sep08_464	ATAAGTAACTTGGTTAAATGTACTTGCTATATGAATGCTTATAATTTTCAGGCTCCTTGA[A/T]ATTATTTGATGGTTCTCACCAGATTTAGTTTATACACATGATCTGGAAATGATAGTATTC	Locus-497	Cc_TOG902560_1_002_00001_Sep08_464	A	B	A	B	B	B	B	B	B	A	A	A	B	B	B	B	A	A	A	A	A	A	A	A	A	A	A	A	A	A	A	A	A	A	A	A	A	A	A	A	A	A	A	A
YES	r_176	Cc_TOG902563_1_002_00001_Sep08_951	AATTCAACAAATCTTAAGCTACATATTGGAGGCATTGTGAGCTCATCAGAATTGAACAGC[A/G]CGTAAGCCAGTTTACCAATATTTGATAAAGAATAGAATAGCATGGGAAACTACAATA	Locus-149	Cc_TOG902563_1_002_00001_Sep08_951	A	B	A	B	A	A	A	A	A	A	A	A	A	A	A	B	A	A	A	A	A	A	A	A	A	A	A	A	A	A	A	A	A	A	A	A	A	A	A	A	A	A	A	A
YES	r_211	Cc_TOG902611_1_002_00001_Sep08_946	AGTGTTTATGAATACATTGACCCAACACCCATTGCTTCTGCTTCTATAGCTCAGGTATAT[A/C]TTGACACCTGCATTTCTCTTTCAAAAGCATTTTTAAATGGATTRCTATGTGTTTGCTAAT	Locus-639	Cc_TOG902611_1_002_00001_Sep08_946	A	B	A	B	A	A	A	A	A	A	A	A	A	A	A	A	A	A	A	A	A	A	A	A	A	A	A	A	A	A	A	A	A	A	A	A	A	A	A	A	A	A	A	A
YES	r_089	Cc_TOG902692_1_002_00001_Sep08_508	GAAGCATTTGCTCATGATGTAACTCGGNNNNNCTGTTTATGATGCCAGGTTGTCGCTGAA[A/G]ACTCTTGGAGATGATGGTTTAGTATACTCCACCATAGATGACaTCC	Locus-104	Cc_TOG902692_1_002_00001_Sep08_508	A	A	A	A	A	A	A	A	A	A	A	A	A	A	A	A	A	A	A	A	A	A	A	A	A	A	A	A	A	A	A	A	A	A	A	A	A	A	A	A	A	A	A	A
YES	r_266	Cc_TOG902768_1_002_00001_Sep08_1035	ATAGGCTATACTTTTTATATACTAGTATACGTTGATATGTCAACATGTTCAAAATCCTGG[T/C]TCAAACCATCCTAAAACCTTATACATCTCCCCWTACCAGTTCATAGACAGATCCAGATTT	Locus-185	Cc_TOG902768_1_002_00001_Sep08_1035	A	B	A	B	B	B	B	B	B	B	A	B	B	B	B	B	A	A	A	A	A	A	A	A	A	A	A	A	A	A	A	A	A	A	A	A	A	A	A	A	A	A	A	H
YES	r_623	Cc_TOG902776_1_002_00001_Sep08_195	TATTTCTCCTCTtGNNNTGATTACAATTCATaANTATTAAGATCATGCTTTGGTATAAtG[T/C]CACTTTTAAATTATGATAGTTCAATGGTTGAAcTWGTtARCTCAAATCCTTTGTTNNAAA	Locus-479	Cc_TOG902776_1_002_00001_Sep08_195	A	B	A	B	A	A	A	A	A	A	A	A	A	A	A	A	A	A	A	A	A	A	A	A	A	A	A	A	A	A	A	A	A	A	A	A	A	A	A	A	A	A	A	A
YES	r_002	Cc_TOG902778_1_002_00001_Sep08_382	TAAATCGATTTCTTAGAGATTGATTGTTATCGATTTTAGTGCATTGCGGTTTTCATATGG[T/G]TTTTGTTTTTTCTTTCTAGGTGTGGCCACTGTAAGAAGCTTGCTCCCGAGGTAATTTTGT	Locus-363	Cc_TOG902778_1_002_00001_Sep08_382	H	B	H	B	B	B	B	B	B	H	H	B	B	B	B	B	H	H	H	H	H	H	H	H	H	H	H	H	H	H	H	H	H	H	H	H	H	H	H	H	H	H	H	H
YES	r_019	Cc_TOG902798_1_002_00001_Sep08_70	GGTgtTTGAGTCAATTGGTGGGGGAGTGAACACATGGCTTAGAACAGGAAAGCTATTTCC[T/C]GGTCCACATTTATTTGCAGGAGCAGGTAAAGATTAATTTTGCATTTGATGAAGCAAAAAN	Locus-46	Cc_TOG902798_1_002_00001_Sep08_70	A	B	A	B	A	A	A	A	A	A	A	A	A	A	A	A	A	A	A	A	A	A	A	A	A	A	A	A	A	A	A	A	A	A	A	A	A	A	A	A	A	A	A	A
YES	r_311	Cc_TOG902800_1_003_00001_Sep08_1395	cctagttcctggaggcattcgcattggagcacctgcaatgacaacaagaggacttggtga[A/G]aaagattttacattaattgcagacttaattcatgagggggtgcaaataagtcttgaagcc	Locus-277	Cc_TOG902800_1_003_00001_Sep08_1395	A	B	A	B	B	B	B	B	B	A	A	B	B	B	A	_	A	A	A	A	A	A	A	A	A	A	A	A	A	A	A	A	A	A	A	A	A	A	A	A	A	A	A	A
YES	r_557	Cc_TOG902802_2_002_00001_Sep08_687	CAGATCAAAAGTGTTTATTTCAATTGGAATCAAACATTTAATTCATGGATTAACTGAGAT[A/G]TTACTCACCGATTAACTCAAAATCAAGTTATATTTATCAACTACAAACTTTGACATTAAA	Locus-264	Cc_TOG902802_2_002_00001_Sep08_687	A	B	A	B	B	B	B	B	B	A	A	B	B	B	B	_	A	A	A	A	A	A	A	A	A	A	A	A	A	A	A	A	A	A	A	A	A	A	A	A	A	A	A	A
YES	r_252	Cc_TOG902834_1_002_00001_Sep08_914	tgtagttttctaaaatttgtttgttMcctgagcacatttcaaggcttttgttccatgaac[A/G]catttctattttctgaaagtttgtccatcgaacacttgaacatctcactctgttgacatt	Locus-120	Cc_TOG902834_1_002_00001_Sep08_914	A	B	A	B	B	B	B	B	B	A	A	B	B	B	B	B	B	A	A	A	B	A	A	A	A	A	A	A	A	A	A	A	A	A	A	A	A	A	A	A	A	A	A	H
YES	r_197	Cc_TOG902872_2_002_00001_Sep08_138	AACGCTTGCGTCACACTGAAAAGTCATATGTGAAGTGTCTTTTCATGCAAGTGGTAAGGG[T/G]TTACAATCAATTGTTACATGAATGAATGAAATTGTCAGGAAATTGGCTTTTGTTGCATCC	Locus-202	Cc_TOG902872_2_002_00001_Sep08_138	A	B	A	B	A	A	A	A	A	A	A	A	A	A	A	A	A	A	A	A	A	A	A	A	A	A	A	A	A	A	A	A	A	A	A	A	A	A	A	A	A	A	A	A
YES	r_181	Cc_TOG902879_1_002_00001_Sep08_456	TTAAACTTTACATCACAATTGGCACCTTTTAAGTATGCTCATATGGGTAGACAGCACAAa[C/G]TATTTATTTATATGCCAGGTTCCACTGTCCATGTAACGCGCTTCTTGTTGGCTTGACATG	Locus-152	Cc_TOG902879_1_002_00001_Sep08_456	A	B	A	B	A	B	A	A	A	A	A	A	A	A	A	A	A	A	A	A	A	A	A	A	A	A	A	A	A	A	A	A	A	A	A	A	A	A	A	A	A	A	A	A
YES	r_356	Cc_TOG902883_1_002_00001_Sep08_74	TCTTGCAGCAGCAGTGGATCACGCAAGGACAGCTGGTTTGAAGGTATAGTAGATTTGTCT[A/G]CAAGGACAGCTGGTTTTACATTTCCTCTCCTTAAAACTTTTATTTACATTTGAACTTGTC	Locus-507	Cc_TOG902883_1_002_00001_Sep08_74	A	B	A	B	H	B	B	B	B	A	A	B	B	B	B	B	A	A	A	A	A	A	A	A	A	A	A	A	A	A	A	A	A	A	A	A	A	A	A	A	A	A	A	A
YES	r_302	Cc_TOG902919_1_002_00001_Sep08_255	AACATGTCTAGGTGGAATTGAATTACCATCCCAAAACGGTTTTATACTATATGTCCAATA[T/C]ACCCCCTTGTGCAATAGGCCATTAAGCATGAAGTGTGGAGAATGTCTAGATTCACTTACT	Locus-445	Cc_TOG902919_1_002_00001_Sep08_255	A	B	A	B	A	A	A	A	A	A	A	A	A	A	A	B	A	A	A	A	A	A	A	A	A	A	A	A	A	A	A	A	A	A	A	A	A	A	A	A	A	A	A	A
YES	r_578	Cc_TOG902969_2_002_00001_Sep08_772	GTATGATATTATTAGAAAACTAGTACTTATAAACTGATGAGTTACATGCAGCAACCAATG[C/G]AAGACTCACGAAAAAAAAAAAAAaTACCTTCaAAGCTGTCCCaagctttTTtaaaacaaa	Locus-735	Cc_TOG902969_2_002_00001_Sep08_772	A	B	A	B	B	B	B	B	B	A	A	B	B	B	B	_	A	A	A	A	A	A	A	A	A	A	A	A	A	A	A	A	A	A	A	A	A	A	A	A	A	A	A	A
YES	r_255	Cc_TOG902975_1_002_00001_Sep08_446	TCTTTATTATTTTCTAACTTTATATCCTACTAGGAAATAATGGAAGAGACAATGGcCCGG[A/G]TTCCATTGATGAAAAAGATTGTTGATCACTACAGCGGACCAGATAGGGTAactgc	Locus-96	Cc_TOG902975_1_002_00001_Sep08_446	A	B	A	B	A	A	A	A	A	A	A	A	A	A	B	B	A	A	A	A	A	A	A	A	A	A	A	A	A	A	A	A	A	A	A	A	A	A	A	A	A	A	A	A
YES	r_150	Cc_TOG902984_2_002_00001_Sep08_604	AATGGAATTGTCATTGAACACAACTCAGATTGTCTTGCAGCATTTTCTTTCAAACTTCCa[T/C]GTCTTTTTAGGGTTCAAACATGTTGCATGTTCACTATTTTTAAATCGGTATTTAAATATC	Locus-436	Cc_TOG902984_2_002_00001_Sep08_604	A	B	A	B	B	B	B	B	B	A	A	B	B	B	B	B	A	A	A	A	A	A	B	A	A	A	A	A	A	A	A	A	A	A	A	A	A	A	A	A	A	B	A	A
YES	r_526	Cc_TOG902994_2_002_00001_Sep08_906	ATNNNNGTTTSTGTTGATAAGTAATTTTRAAGTAWGCTGAATTGAAACAAGAGTGGTTAA[A/G]CAGTGTTGTAACTTCTTGGTACTGTTTTCGATTTCTACCGATAAAAAAGTATGTTAGGAT	Locus-538	Cc_TOG902994_2_002_00001_Sep08_906	A	B	A	B	A	A	A	A	A	A	A	A	A	A	A	A	A	A	A	A	A	A	A	A	A	A	A	A	A	A	A	A	A	A	A	A	A	A	A	A	A	A	A	A
YES	r_175	Cc_TOG903002_1_002_00001_Sep08_662	GCAGGGAATATTAACTTGGAGACAATCAGCAGAAACACCTGATGTCACAAACATAAATGA[T/C]AGAAAAAGGGGGCTGAAATTAATGCTCATGCACACACACANNNNNNNNCACACACAAAAA	Locus-562	Cc_TOG903002_1_002_00001_Sep08_662	A	A	A	A	A	A	A	A	A	A	A	A	A	A	A	A	A	A	A	A	A	A	A	A	A	A	A	A	A	A	A	A	A	A	A	A	A	A	A	A	A	A	A	A
YES	r_319	Cc_TOG903003_1_002_00001_Sep08_521	CCCCACTTTTCTCTTACTMATAYCAACAATATTAATTCTTGGGTGAGATGCAGAACTTTC[A/C]GAAAATATCAAATGCCTGATGGACTGTGAGGCCGCAGATATTTTACAAGGAATTCAAGAG	Locus-743	Cc_TOG903003_1_002_00001_Sep08_521	A	B	A	B	B	B	B	B	B	A	A	B	B	B	B	B	A	A	A	A	A	A	A	A	A	A	A	A	A	A	A	A	A	A	A	A	A	A	A	A	A	A	A	A
YES	r_530	Cc_TOG903021_1_002_00001_Sep08_230	TTGTTGGATTTRTTTTAYTGACCTCTTTGAAATTGGAATAAACTGATGGGAAATCTTTAT[A/G]TACTGTTTATGCTTTTGTCTCCTTGAAGTCTATTTCAAACTGTGAACTTCACATATGGTT	Locus-406	Cc_TOG903021_1_002_00001_Sep08_230	A	H	A	H	A	A	A	A	A	A	A	A	A	A	A	A	A	A	A	A	A	A	A	A	A	A	A	A	A	A	A	A	A	A	A	A	A	A	A	A	A	A	A	A
YES	r_443	Cc_TOG903027_2_002_00001_Sep08_408	GACTNGAACATAATTGATTATTTCATCCAACATAAGGGCCTTTCCAGTCACCTAGTTA[A/T]AAACCAAACCACATGAAGCTGTCAGAATAGCTGGGAAaAACTACGTATGAAGGGAAATT	Locus-491	Cc_TOG903027_2_002_00001_Sep08_408	A	A	A	A	A	A	A	A	A	A	A	A	A	A	A	A	A	A	A	A	A	A	A	A	A	A	A	A	A	A	A	A	A	A	A	A	A	A	A	A	A	A	A	A
YES	r_045	Cc_TOG903088_1_002_00001_Sep08_554	AAACATTTGAAGGTTTTTAACTATCGAGGGNNAACTGAATCCATTTCAATTGAAGTAGAT[A/C]TTATTCCAGGGGACATGGATGATATGTGGATCACTTCACCAATAAAWTTTTAATATTATC	Locus-614	Cc_TOG903088_1_002_00001_Sep08_554	A	B	A	B	B	B	B	B	B	A	A	B	B	B	B	B	A	A	A	A	A	A	A	A	A	A	A	A	A	A	A	A	A	A	A	A	A	A	A	A	A	A	A	A
YES	r_637	Cc_TOG903103_1_002_00001_Sep08_503	CTGATCTGAAAGTCATTGAATTTACAAAATNNGTGTTGAAACTATTACCATTACTTGTGA[T/C]ATTGATTTACATGTATTCTAAGTTATTACATCTATATATATATNNNNGTGTATATATTTT	Locus-429	Cc_TOG903103_1_002_00001_Sep08_503	A	B	A	B	A	A	A	A	A	A	A	A	A	A	A	A	A	A	A	A	A	A	A	A	A	A	A	A	A	A	A	A	A	A	A	A	A	A	A	A	A	A	A	A
YES	r_229	Cc_TOG903590_2_002_00001_Sep08_692	AGAAATATAACTTGCTTCAACATCCTTGTGCTATGCCATTTATATGTGAGTTGATCTCTT[A/G]CTTTTGGTTTCTTCCCTCCTTGATAACAGCATGTACTGGAACATGGGAAGCCTCATGAAC	Locus-422	Cc_TOG903590_2_002_00001_Sep08_692	A	B	A	B	B	B	B	B	B	A	A	B	B	B	B	B	A	A	A	A	A	A	A	A	A	A	A	A	A	A	A	A	A	A	A	A	A	A	A	A	A	A	A	A
YES	r_061	Cc_TOG903691_2_002_00001_Sep08_609	TANNAGGGATAGGGAAGATTGAGAGGTATATGCATCAATATTTTTTTCTGATTTGGGTTA[T/G]GTGGTTGAAAAACAGATGGCAATGTWGTTGCTGTGGTGGATGTGATTCATGtcctaatgg	Locus-34	Cc_TOG903691_2_002_00001_Sep08_609	A	B	A	B	A	H	A	A	A	A	A	A	H	A	A	A	A	A	A	A	A	A	A	A	A	A	A	A	A	A	A	A	A	A	A	A	A	A	A	A	A	A	A	A
YES	r_546	Cc_TOG903716_1_002_00001_Sep08_717	TGCAATAATTGCTTATATAAGCAACTCTCTATTTTTAATGCAATCTTCTCTCTCTTTCAC[A/C]CGAACAACTTTAACCTTACAACTCATTGTGCCACAGTTGCTTATTTATGAGCAACTCCCA	Locus-371	Cc_TOG903716_1_002_00001_Sep08_717	A	B	A	B	B	B	B	B	B	A	A	B	B	B	A	B	A	A	A	A	A	A	A	A	A	A	A	A	A	A	A	A	A	A	A	A	A	A	A	A	A	A	A	A
YES	r_477	Cc_TOG903719_2_002_00001_Sep08_620	tttgatcatgatgctggcagcatgatcagttaccacaagaacttaacttccaaaggttat[A/C]gagcacttatattcaggtgaatttccagataAcaNNtTttttatattNNNNNNNNNNNNN	Locus-41	Cc_TOG903719_2_002_00001_Sep08_620	A	A	A	A	A	A	A	A	A	A	A	A	A	A	A	A	A	A	A	A	A	A	A	A	A	A	A	A	A	A	A	A	A	A	A	A	A	A	A	A	A	A	A	A
YES	r_575	Cc_TOG903842_1_002_00001_Sep08_634	TGGAAGGATTTTTATGTGAGGTGAAGCGATTTCATTCATTCTACATTCTTTAATTCTCTT[C/G]TACAATATGTTGAAACAGCTTTGGTTCTTTGAACTTGGAGGTGTGCTATGTATCGGTGCA	Locus-80	Cc_TOG903842_1_002_00001_Sep08_634	A	B	A	B	B	B	B	B	B	A	A	B	B	B	A	B	A	A	A	A	A	A	A	A	A	A	A	A	A	A	A	A	A	A	A	A	A	A	A	A	A	A	A	A
YES	r_405	Cc_TOG903911_1_002_00001_Sep08_181	TTTGGTGTAGTTTCTTGTGTCAGGCTGATGAAGTAGTTGTGTAAGTTGTGAGGAATACTC[A/G]ACATGTATCCTCCTTTGCATTTCATTGATTTTGGTAGTTCATTCTGGATTAAGGGGTCAA	Locus-590	Cc_TOG903911_1_002_00001_Sep08_181	A	H	A	H	B	B	H	H	H	A	A	H	H	H	A	A	A	A	A	A	A	A	A	A	A	A	A	A	A	A	A	A	A	A	A	A	A	A	A	A	A	A	A	A
YES	r_386	Cc_TOG904255_2_002_00001_Sep08_840	TTGTTGAGTTGCaWCATTTtNNNTTTTCAGGAATATTGATGATGTTGACAAGACCATGGa[T/C]GAGATCAATGAACAGACCGAGAACATGAAACa	Locus-253	Cc_TOG904255_2_002_00001_Sep08_840	A	A	A	A	A	A	A	A	A	A	A	A	A	A	A	A	A	A	A	A	A	A	A	A	A	A	A	A	A	A	A	A	A	A	A	A	A	A	A	A	A	A	A	A
YES	r_392	Cc_TOG904927_2_002_00001_Sep08_486	ATGTATATATTGAATTGTACAATCNTTNNTCATAATGATAAATAAGGAGAACATTTACAT[T/C]GTTGTGTTCTGGCTTCTTCCCCTTCTCGACAGTTTTTATTTATGTTTTCTCCCTCTTAAT	Locus-458	Cc_TOG904927_2_002_00001_Sep08_486	A	B	A	B	B	B	B	B	B	A	A	B	B	B	A	A	A	A	A	A	A	A	A	A	A	A	A	A	A	A	A	A	A	A	A	A	A	A	A	A	A	A	A	A
YES	r_201	Cc_TOG904995_1_002_00001_Sep08_487	AATCAGGTGGGGGGATGGGTACAGCCGTACAGGGATGACTCCCTGCTTCATCTTGTGATt[C/G]TCAGTTGGCTTCTAGTTGATTTATATGGATATAAATGGCTTTCTTTTCATCTTTAACCTT	Locus-224	Cc_TOG904995_1_002_00001_Sep08_487	A	B	A	B	A	A	A	A	A	A	A	A	A	A	A	A	A	A	A	A	A	A	A	A	A	A	A	A	A	A	A	A	A	A	A	A	A	A	A	A	A	A	A	A
YES	r_409	Cc_TOG905078_1_002_00001_Sep08_268	TTAAACAAAAAGAAGCAGATATATCTACAGTTATAAATATCTGATGCAGCATGTCATTCA[C/G]TTTTTCCTGAATTTAAGAATTCTAAGATTCTCGATTRTTTGAATAATTACATTGTATTAT	Locus-100	Cc_TOG905078_1_002_00001_Sep08_268	A	B	A	B	A	A	A	A	A	A	A	A	A	A	A	A	A	A	A	A	A	A	A	A	A	A	A	A	A	A	A	A	A	A	A	A	A	A	A	A	A	A	A	A
YES	r_605	Cc_TOG905182_2_002_00001_Sep08_155	AGCAGTGGAGACTACACGTGCAGTATCTAAAATAACGGTGAACTTTTTYGAGACAATAGA[T/C]AGGCATGCATCGAGTCTGACCCAAATTGTGGAAGAAGCACAATTGGTCAATGATCAGAAA	Locus-155	Cc_TOG905182_2_002_00001_Sep08_155	A	B	A	B	A	A	A	A	A	A	A	A	A	A	A	A	A	A	A	A	A	A	A	A	A	A	A	A	A	A	A	A	A	A	A	A	A	A	A	A	A	A	A	A
YES	r_621	Cc_TOG905215_1_002_00001_Sep08_297	AATACCAGATATCTGGTTTGACAGATGCAAGTGAGAAGTAAGGATAAAAGAACTTCMTGA[A/C]GTTTTGTGGACATATTGCTTATTTAAGCTCCTTGARGAATTGTATTTCATGYGAAATTTT	Locus-558	Cc_TOG905215_1_002_00001_Sep08_297	A	B	A	B	B	B	B	B	B	A	A	B	B	B	B	B	A	A	A	A	A	A	A	A	A	A	A	A	A	A	A	A	A	A	A	A	A	A	A	A	A	A	A	A
YES	r_131	Cc_TOG905268_2_002_00001_Sep08_1145	ttgttgtgatggagaatttattgatcgcccgttgtacatgcaaaaagaaccactctattt[A/G]caatggaaaaaatgggatttccaaKgtgactgccRgtaYtaYtgcatgcttgatagagag	Locus-454	Cc_TOG905268_2_002_00001_Sep08_1145	A	A	A	A	A	A	A	A	A	A	A	A	A	A	A	A	A	A	A	A	A	A	A	A	A	A	A	A	A	A	A	A	A	A	A	A	A	A	A	A	A	A	A	A
YES	r_187	Cc_TOG905343_1_002_00001_Sep08_159	TGCATGGTTTCAGCCTACAGCTTCTGGATATTGCCAATTTGGACTTGTGGTATATGCTAC[T/C]GAGAATGAAAGCATGTCCTCATCATGTGAAGGTTATGATRATTCAGGAATAACTGAAAAG	Locus-146	Cc_TOG905343_1_002_00001_Sep08_159	A	B	A	B	B	B	B	B	B	A	A	B	B	B	A	A	A	A	A	A	A	A	A	A	A	A	A	A	A	A	A	A	A	A	A	A	A	A	A	A	A	A	A	A
YES	r_472	Cc_TOG905443_2_002_00001_Sep08_475	AGTCCCACATTGAGTAGTATGAGATGCTCASTGTARAGTAATTAAGTGGCTTGGTTCTCC[T/C]CCTTTGACAACTAGATTTTAAGGGAGGATTTCCCAGGTRTTTGGGTGCTTATCAGCACCA	Locus-737	Cc_TOG905443_2_002_00001_Sep08_475	A	B	A	B	A	A	A	A	A	A	A	A	A	A	A	A	A	A	A	A	A	A	A	A	A	A	A	A	A	A	A	A	A	A	A	A	A	A	A	A	A	A	A	A
YES	r_169	Cc_TOG905480_1_002_00001_Sep08_139	ATGTCGAAAAATATGATTTTTAATTAATTGTTGTTGTTGGGGGTTTAAGGTTTTGATTCT[C/G]TCTGATTTGGAATCTGATTACATCAACCCTTTTGACGCTGCGTCWCGGATAAACTACTTC	Locus-470	Cc_TOG905480_1_002_00001_Sep08_139	A	B	A	B	A	A	A	A	A	A	A	A	A	A	A	A	A	A	A	A	A	A	A	A	A	A	A	A	A	A	A	A	A	A	A	A	A	A	A	A	A	A	A	A
YES	r_118	Cc_TOG905494_1_003_00001_Sep08_668	CTCTTAGACAAATTTAAGAAACATGGGATGTAATCAGGGGAAGACCTACATTGATGCATG[A/G]AACATGATAAATTTGTCATGTTCTCCAAATTCATTTTATCTGTCTCAAAAACCCTCAC	Locus-483	Cc_TOG905494_1_003_00001_Sep08_668	A	B	A	B	A	A	A	A	A	A	A	A	A	A	A	A	A	A	A	A	A	A	A	A	A	A	A	A	A	A	A	A	A	A	A	A	A	A	A	A	A	A	A	A
YES	r_406	Cc_TOG905504_1_002_00001_Sep08_1062	catagatgctattggagaaccaattgttaaaggtccatggtataatgcatctcttgcagt[A/T]gctcataaaagacattctctttcatgttcatttcctgtttctggaccacagggcactgg	Locus-347	Cc_TOG905504_1_002_00001_Sep08_1062	A	A	A	A	A	A	A	A	A	A	A	A	A	A	A	A	A	A	A	A	A	A	A	B	A	A	A	A	A	A	A	A	B	A	A	H	A	A	A	A	A	B	A	A
YES	r_017	Cc_TOG905619_1_002_00001_Sep08_135	TCAAATCAGAACAAAAGTATGTAGGCTTGTTATAATCTCAACTATTTTGGGGTAAATAAA[T/C]ATTGGGTCTTGCTAACCAACGCCCTTAGGACATTTGTTAAGAAATCAATAYGTAGAAAGG	Locus-453	Cc_TOG905619_1_002_00001_Sep08_135	A	H	A	H	A	A	A	A	A	A	A	A	A	A	A	A	A	A	A	A	A	A	A	A	A	A	A	A	A	A	A	A	A	A	A	A	A	A	A	A	A	A	A	A
YES	r_507	Cc_TOG905669_2_002_00001_Sep08_206	TAAATGCATACTGATTACTGATACATTCTCATAAGAAATGCATTTGCAGTTTGATACTGA[A/G]CCATTTGATTTGATTAACTTTTAATTGCACTGTTGGGCAGGCGTTCAGACAATTCTTATT	Locus-160	Cc_TOG905669_2_002_00001_Sep08_206	A	B	A	B	B	B	B	B	B	A	A	B	B	B	B	B	A	A	A	A	A	A	A	A	A	A	A	A	A	A	A	A	A	A	A	A	A	A	A	A	A	A	A	A
YES	r_565	Cc_TOG906267_1_002_00001_Sep08_53	aatatcatGctgacCAATATGGTTTGCAGGTTGGTTGCAATTGTTAATTTCA[A/G]AATCAAGTCTACTTGTAATAAATCATTTGTAGAAGTTCTGAATTTTTAAGTTCTTATATT	Locus-551	Cc_TOG906267_1_002_00001_Sep08_53	A	B	A	B	B	B	B	B	B	A	A	B	B	B	B	B	A	A	A	A	A	A	A	A	A	A	A	A	A	A	A	A	A	A	A	A	A	A	A	A	A	A	A	A
YES	r_618	Cc_TOG906310_1_002_00001_Sep08_85	GCAGGAAGCCTGTGTCTATGAACGTATTATTCTTCTTTACCTTTTTATTTCATTTTTCTT[T/G]AAAATTTCGCATCTaTTTaTGTTATTTATTTGGATTTCTGATTGTTATTTCGTAGAATAC	Locus-603	Cc_TOG906310_1_002_00001_Sep08_85	A	B	A	B	B	A	B	B	B	A	A	B	B	B	H	H	A	A	A	A	A	A	A	A	A	A	A	A	A	A	A	A	A	A	A	A	A	A	A	A	A	A	A	A
YES	r_070	Cc_TOG906318_2_002_00001_Sep08_45	aACGTTAATGATGTATTCTATGAaAaTAGGTGCGAGTCCATTCC[T/C]ATTTTATTATGTTTTAGGCTCTGCTTAATGAGTATTTTGTTTTTTTACATCTTTTAATTG	Locus-311	Cc_TOG906318_2_002_00001_Sep08_45	A	B	A	B	B	B	B	B	B	A	A	B	B	B	B	B	A	A	A	A	A	A	A	A	A	A	A	A	A	A	A	A	A	A	A	A	A	A	A	A	A	A	A	A
YES	r_072	Cc_TOG906376_1_002_00001_Sep08_32	CATTTGgGGACAAGGTTGCTTTCAGGTCTGT[A/C]AAGTTTCTAAGGGTTCTCTCTGATTTGTACTTCAAGGTATGTATGCATATATAGTAAGAG	Locus-321	Cc_TOG906376_1_002_00001_Sep08_32	A	B	A	B	B	B	B	B	B	A	A	B	B	B	B	B	A	A	A	A	A	A	A	A	A	A	A	A	A	A	A	A	A	A	A	A	A	A	A	A	A	A	A	A
YES	r_336	Cc_TOG906490_2_002_00001_Sep08_121	TCCGCATATTGCAAGAAATTTTGATCCAAATGCTTGTGGTTGGGCATACGGGATGAACAT[A/G]TTTGATCTGAAGGAGTGGAAAAAGAAGGACATTACWGGCATTTATCACAAGTGGCARAAT	Locus-718	Cc_TOG906490_2_002_00001_Sep08_121	A	A	A	A	A	A	A	A	A	A	A	A	A	A	A	A	A	A	A	A	A	A	A	A	A	A	A	A	A	A	A	A	A	A	A	A	A	A	A	A	A	A	A	A
YES	r_426	Cc_TOG906506_2_002_00001_Sep08_585	ATTGTAGATTCCTATCAACTGAGGTGCATCATTTGCAGTATCAATCACTTCACACCATAa[T/C]TGAAATGTAATCGACAGATCATGTAGGTCCTTGATTTGCTATCTACATGaYTAGCTGtKC	Locus-99	Cc_TOG906506_2_002_00001_Sep08_585	A	B	A	B	B	B	B	B	B	A	A	B	B	B	B	B	A	A	A	A	A	A	A	A	A	A	A	A	A	A	A	A	A	A	A	A	A	A	A	A	A	A	A	A
YES	r_447	Cc_TOG906575_1_002_00001_Sep08_168	ACANNAANNNNNACAACACGAATACTACTCTCTCTCTcTCTCTCTCTCTCTGCTTGcT[A/T]CATCATAATATGCCGCTTCTTGTTCCAGCTCAAGAGGGAAGCTATTTTGAGCAACTCCAT	Locus-564	Cc_TOG906575_1_002_00001_Sep08_168	A	B	A	B	B	B	B	B	B	A	A	B	B	B	B	B	A	A	A	A	A	A	A	A	A	A	A	A	A	A	A	A	A	A	A	A	A	A	A	A	A	A	A	A
YES	r_170	Cc_TOG906599_2_002_00001_Sep08_750	TTTTGAGGACTAATCTGAAAGTTTACTCCTTGTTTATGCAATGATTGTGAATCAGACAGA[T/G]TCACATAGATGCTAACTTTGTCGTTTTTTGATGCATGCTTTCTGTAGCTCCAGGAATTAC	Locus-16	Cc_TOG906599_2_002_00001_Sep08_750	A	B	A	B	B	B	B	B	B	A	A	B	B	B	A	A	A	A	A	A	A	A	A	A	A	A	A	A	A	A	A	A	A	A	A	A	A	A	A	A	A	A	A	A
YES	r_259	Cc_TOG906607_1_002_00001_Sep08_367	TTTCATGACAAGCTTTCATGATTGCATTTGGCATTTGGCATGGTGTGGTGTATATCTTTT[A/G]AATTTTATTAATCATCCTTGGGTACTAGTATATTGATGATTTGAGGTNNCAATCTTACAA	Locus-262	Cc_TOG906607_1_002_00001_Sep08_367	A	B	A	B	B	B	B	B	B	A	A	B	B	B	B	H	A	A	A	A	A	A	A	A	A	A	A	A	A	A	A	A	A	A	A	A	A	A	A	A	A	A	A	A
YES	r_736	Cc_TOG906662_2_002_00001_Sep08_427	AGCCAAGTGGACCAAATTTAATCTATAAAATATTTGGTCCAGTTAAAAATTTCACCCTTG[T/C]AACACCTGAACTTTTTAACCATGATAATTTCTCCTATACTCARAGCTCTTTGTARAACAA	Locus-342	Cc_TOG906662_2_002_00001_Sep08_427	A	B	A	B	A	A	A	A	A	A	A	A	A	A	A	A	A	A	A	A	A	A	A	A	A	A	A	A	A	A	A	A	A	A	A	A	A	A	A	A	A	A	A	A
YES	r_158	Cc_TOG906662_2_002_00001_Sep08_591	TTTCAAATTAATATTTTTTCAATTCTTTTGCTCATCAGGTCTTGTCCGGTTTATATGTTG[A/G]AACTGACTCTGGCATCACTGCACa	Locus-492	Cc_TOG906662_2_002_00001_Sep08_591	A	A	A	A	A	A	A	A	A	A	A	A	A	A	A	A	A	A	A	A	A	A	A	A	A	A	A	A	A	A	A	A	A	A	A	A	A	A	A	A	A	A	A	A
YES	r_123	Cc_TOG906697_2_002_00001_Sep08_528	TCCATGGGGCATGTACAAATCATTGATGTACATAAAGGAACGTTATGGAAACCCAACTGt[A/G]ATCTTATCCGAAAATGGTAACACTATATATCAAGATCCTGTTTATATATAAATTAAAANT	Locus-691	Cc_TOG906697_2_002_00001_Sep08_528	A	B	A	B	A	A	A	A	A	A	A	A	A	A	A	A	A	A	A	A	A	A	A	A	A	A	A	A	A	A	A	A	A	A	A	A	A	A	A	A	A	A	A	A
YES	r_321	Cc_TOG906701_1_002_00001_Sep08_506	ATCAAACCCTCCAAAGCTACGGTAACCACCCGATCTTGTCCTTGGTGTCAATTTTGATTT[T/G]TTCCGAGCAACAATCTAACTATTTTCGGCCCCAATTTTGCTCCTGTTTAGTATATAATTG	Locus-585	Cc_TOG906701_1_002_00001_Sep08_506	A	B	A	B	A	A	A	A	A	A	A	A	A	A	A	A	A	A	A	A	A	A	A	A	A	A	A	A	A	A	A	A	A	A	A	A	A	A	A	A	A	A	A	A
YES	r_713	Cc_TOG906764_2_002_00001_Sep08_398	CATTGCTTTGGTAACTAAATGGCTATGGCCTTATGGGAAAAATGATATTTTCCTTTGGAg[T/C]TTTCTTTCTTACGGCACCATGTAATTCATAACTACCATGGTTTAAAATATATAGGTTATA	Locus-505	Cc_TOG906764_2_002_00001_Sep08_398	A	B	A	B	A	A	H	A	A	A	A	A	A	A	A	A	A	A	A	A	A	A	A	A	A	A	A	A	A	A	A	A	A	A	A	A	A	A	A	A	A	A	A	A
YES	r_188	Cc_TOG906764_2_002_00001_Sep08_67	AATGGATGATGCTGATGATATATACATGCAGTCGTGGACTGGGACTATTATTGGCCCCCc[T/G]GGTGTAAGCTGTTCTGTTCTTTGGAAAAATTCtRTTACATTTGATGCAATTAAAACTTCT	Locus-172	Cc_TOG906764_2_002_00001_Sep08_67	A	B	A	B	B	B	B	B	B	A	A	B	B	B	B	B	A	A	A	A	A	A	A	A	A	A	A	A	A	A	A	A	A	A	A	A	A	A	A	A	A	A	A	A
YES	r_589	Cc_TOG906822_1_002_00001_Sep08_116	ATTTGCTCTCTCTATGTGTGATTCAGTGGATATGTATGGTTTCACAGTAGATCCTGGTTA[T/C]AAAGAATGGTATTATATTTTCTTTAAGCAATTAGTATCTCTGCTTARATACTWTTCTTTG	Locus-661	Cc_TOG906822_1_002_00001_Sep08_116	A	B	A	B	A	A	A	A	A	A	A	A	A	A	A	A	A	A	A	A	A	A	A	A	A	A	A	A	A	A	A	A	A	A	A	A	A	A	A	A	A	A	A	A
YES	r_596	Cc_TOG906843_1_002_00001_Sep08_110	AATTTGTTGTATCTTTTTGTTTTTGACAATGGTAAAGAATGAGTATCAGAAATTGTTTGt[A/G]TCAACTTTTTAACATATAAGCAATCGTAGAATTCACATGGTAAAATAAAATTGATGTAGG	Locus-28	Cc_TOG906843_1_002_00001_Sep08_110	A	B	A	B	A	A	A	A	A	A	A	A	A	A	A	A	A	A	A	A	A	A	A	A	A	A	A	A	A	A	A	A	A	A	A	A	A	A	A	A	A	A	A	A
YES	r_646	Cc_TOG906860_2_002_00001_Sep08_582	TTAATACTTAATATGAGAGTTTCTCTGAATTAGCTCTAATTTTAACTTTTAGAAAAAA[T/C]ATATTGCATTTTCTCTTCTCTTAMAAGTTATAAATACTCCATACTTATGATCCTAAATGT	Locus-271	Cc_TOG906860_2_002_00001_Sep08_582	A	B	A	B	B	B	B	B	B	_	B	B	B	B	B	B	A	A	A	A	A	A	A	A	A	A	A	A	A	A	A	A	A	A	A	A	A	A	A	A	A	A	A	A
YES	r_653	Cc_TOG906873_1_002_00001_Sep08_420-421_up	TAAACATTAACTGGCTCTATACGCAAATATATTTTCAGCTACGAAAAATAGTGAGAGATT[A/T]NCCTCTCCTCTCTCTACATCCTGATTTACTGTNNNGGTTTATGATTTCATATTTATTTAT	Locus-44	Cc_TOG906873_1_002_00001_Sep08_420-421_up	A	B	A	B	A	A	A	A	A	A	A	A	A	A	A	A	A	A	A	A	A	A	A	A	A	A	A	A	A	A	A	A	A	A	A	A	A	A	A	A	A	A	A	A
YES	r_655	Cc_TOG906886_2_002_00001_Sep08_142_down	TTCCTGTAGGAACATCCCACGTAGGCCCTCCGGACTGTAGAATATTCTTATACCATTAGN[A/T]AAAAAACTTGCAAATACGTGTTACCTTAGCTGCATTTGTCAATTCTCAAAGGCATAACAA	Locus-294	Cc_TOG906886_2_002_00001_Sep08_142_down	A	B	A	B	B	B	B	B	B	A	A	B	B	B	B	A	A	A	A	A	A	A	A	A	A	A	A	A	A	A	A	A	A	A	A	A	A	A	A	A	A	A	A	A
YES	r_624	Cc_TOG906936_1_003_00001_Sep08_1002	catccataatttattttttcatRcatgatacctgtttaatattaatatttgtgactgttt[A/C]tttgctatattctaaatttcatttttccatgctttgctacagatgtatggaggacttggt	Locus-90	Cc_TOG906936_1_003_00001_Sep08_1002	A	B	A	B	B	B	B	B	B	A	A	B	B	B	B	B	A	A	A	A	A	A	A	A	A	A	A	A	A	A	A	A	A	A	A	A	A	A	A	A	A	A	A	A
YES	r_543	Cc_TOG906941_1_002_00001_Sep08_204	AGTTTAAATCTTGGCTTTTATTTGAAGTGTTAAGGGTGTCACTAGAGTTGGGTAGTAATA[T/C]TATATGAAGGGAGAGCAGAGCTGMTGAATTCACACTAGATATTACASTGACATGTTCCAT	Locus-686	Cc_TOG906941_1_002_00001_Sep08_204	A	B	A	B	B	B	B	B	B	A	A	B	B	B	B	B	A	A	A	A	A	A	A	A	A	A	A	A	A	A	A	A	A	A	A	A	A	A	A	A	A	A	A	A
YES	r_299	Cc_TOG906948_2_002_00001_Sep08_169	TAGAGTTCTACATGACAAATTCAGCTCCATGATGCGTGCTTGATTCTTTGAAATTGGATA[A/G]ATTGTTGAATTAAGACATGGTTTAATCTCATACTGTTAAACATAATATGTGCTAGGAATT	Locus-231	Cc_TOG906948_2_002_00001_Sep08_169	A	B	A	B	A	A	A	A	A	A	A	A	A	A	A	A	A	A	A	A	A	A	A	A	A	A	A	A	A	A	A	A	A	A	A	A	A	A	A	A	A	A	A	A
YES	r_380	Cc_TOG906955_2_002_00001_Sep08_612	ATTTAgTTGGARCAAAATATACACACATCTTTAAAGATGACTCACTGCATCTCAaCTTTT[T/C]ATGAGACAGGATTATGTTCATGCCCTCTTTACAGATGCTCAGAAAATGGTTTTCTTGAGG	Locus-652	Cc_TOG906955_2_002_00001_Sep08_612	A	B	A	B	A	A	A	A	A	A	A	A	A	H	A	B	A	A	A	A	A	A	A	A	A	A	A	A	A	A	A	A	A	A	A	A	A	A	A	A	A	A	A	A
YES	r_412	Cc_TOG906969_1_002_00001_Sep08_291	CCAGCCTTCAAGTCTAAAATGATATTGATCTATGAATTAAAATGGCAATAAGTGGTCAAC[A/G]AACCTGGAATGAAAAGCTCTTATCCAGGATAAAATGGCAAATATTGATTCGTGGTGTGGG	Locus-250	Cc_TOG906969_1_002_00001_Sep08_291	A	B	A	B	B	B	B	B	B	A	A	B	B	B	B	B	A	A	A	A	A	A	A	A	A	A	A	A	A	A	A	A	A	A	A	A	A	A	A	A	A	A	A	A
YES	r_488	Cc_TOG907010_2_003_00001_Sep08_249	GGTCCCAACCAAAGTAAATAGTTGAAACAAAAAGGACTAACATCTGCACTATTTGGAGCA[A/T]TATGCTATCTACTGGCTACACTAGTATGACATAATTGACACATAATCTTGTCTCTTAAGA	Locus-325	Cc_TOG907010_2_003_00001_Sep08_249	A	B	A	B	A	A	A	A	A	A	A	A	A	A	A	A	A	A	A	A	A	A	A	A	A	A	A	A	A	A	A	A	A	A	A	A	A	A	A	A	A	A	A	A
YES	r_081	Cc_TOG907013_1_002_00001_Sep08_64	CTcaagaAGaaGaAATaGCCAGTCAAGATAGAGTTAAGTGCAATAATGGCACTCAGCCTA[C/G]TCAAGAAGAAAGAAATAGCCAGTCAAGATAATGGTTCCTCTTGTGCAAATTAACATAATA	Locus-164	Cc_TOG907013_1_002_00001_Sep08_64	A	H	A	H	H	H	H	H	H	A	A	H	H	H	A	A	A	A	A	A	A	A	A	A	A	A	A	A	A	A	A	A	A	A	A	A	A	A	A	A	A	A	A	A
YES	r_220	Cc_TOG907074_1_002_00001_Sep08_300	GCACCGGAAGCTGACAGCATTTAGTAATTGCATGTGAATTGAAAAGATTTGGATCCTCCC[A/T]TGTTCCTTATTTCATGTTCCCTTCAAACTATGAGAGAAAAAGACACTAAARGGAATGTTT	Locus-496	Cc_TOG907074_1_002_00001_Sep08_300	A	B	A	B	A	A	A	A	A	A	A	A	A	A	A	H	A	A	A	A	A	A	A	A	A	A	A	A	A	A	A	A	A	A	A	A	A	A	A	A	A	A	A	A
YES	r_106	Cc_TOG907140_2_002_00001_Sep08_108	GGCTCGTCGTCATCGTYGATGTCATCGACCAGACCAGAGTAACCCACTTTTCAAGCTCTC[A/T]CCTTTTCTCGCATTTATGCATCCCCCTTTCTCACTATYGCCTTTTTSCTTTYTTCATAGG	Locus-334	Cc_TOG907140_2_002_00001_Sep08_108	A	B	A	B	B	B	B	B	B	A	A	B	B	B	B	B	A	A	A	A	A	A	A	A	A	A	A	A	A	A	A	A	A	A	A	A	A	A	A	A	A	A	A	A
YES	r_227	Cc_TOG907169_2_002_00001_Sep08_424	CATTGTGGATGGGGTCTGTACTGTACTGCTTGTGGAATCAGCCATTTATTTATTTATTTt[T/C]TCTTTCATTTCCCTGTGCATGTGTGCTGCTGTCTATGGGGCAAGTAGCCTGATGTATCAA	Locus-333	Cc_TOG907169_2_002_00001_Sep08_424	A	B	A	B	A	A	A	A	A	A	A	A	A	A	A	H	A	A	A	A	A	A	A	A	A	A	A	A	A	A	A	A	A	A	A	A	A	A	A	A	A	A	A	A
YES	r_018	Cc_TOG907173_1_002_00001_Sep08_114	GTTGATTTAATGTTATGTATCATTTTCAACATCATAGTGCTCCAACTATCCTATTTTTAT[T/G]TTTGATCCATGCACCTCCAAATTCGTTATCACCTGTATGTTCATAAAATATAAACAATT	Locus-272	Cc_TOG907173_1_002_00001_Sep08_114	A	B	A	B	A	A	A	A	A	A	A	A	A	A	A	A	A	A	A	A	A	A	A	A	A	A	A	A	A	A	A	A	A	A	A	A	A	A	A	A	A	A	A	A
YES	r_129	Cc_TOG907434_2_002_00001_Sep08_959	gttttgaaggtctgatgactggagttggtagttatgtactaatgtggttgttttgcaatc[A/G]tgttcccacaacagtatggccgtataatggatattgaattgaagattcctccccgccctc	Locus-746	Cc_TOG907434_2_002_00001_Sep08_959	A	B	A	B	B	B	B	B	B	A	A	B	B	B	B	B	A	A	A	A	A	A	A	A	A	A	A	A	A	A	A	A	A	A	A	A	A	A	A	A	A	A	A	A
YES	r_583	Cc_TOG907901_2_002_00001_Sep08_201	CACAAAGCTGAATTTAATTTTGGAATTTGATGCCATGGGGGAAAATAATGAATTTTTGCA[T/C]GGTTATTTGATTAGTTTTAAATTACAAAAATTTGCTGCATGCTAATACCAACAATCTGCC	Locus-110	Cc_TOG907901_2_002_00001_Sep08_201	A	H	A	H	A	A	A	A	A	A	A	A	A	A	A	B	A	A	A	A	A	A	A	A	A	A	A	A	A	A	A	A	A	A	A	A	A	A	A	A	A	A	A	A
YES	r_306	Cc_TOG907932_2_002_00001_Sep08_140	TGTTTCATCAGAAACCTGATAATTCTAACTTCTCTAACCAAGTAGCGAAGATACACCATG[A/G]TGAAACTGTACAGAAGAAATCTGCACAGGTAGAAAAATAAGCTGTTATTGAATATCAAAT	Locus-474	Cc_TOG907932_2_002_00001_Sep08_140	A	B	A	B	B	B	B	B	B	A	A	B	B	B	B	B	A	A	A	A	A	A	A	A	A	A	A	A	A	A	A	A	A	A	A	A	A	A	A	A	A	A	A	A
YES	r_588	Cc_TOG907934_2_002_00001_Sep08_285	GTATGTAAAAAATGAATTTGAAATATGGTATTTTTTAATTTGTATTTTGTTAAAGTTAAA[A/G]ACTCATCTTTGGCTCATTTTTCTTTGGATTTCTGTTTTTCAGACATTATTATTATTTTTT	Locus-449	Cc_TOG907934_2_002_00001_Sep08_285	A	B	A	B	A	A	A	A	A	A	A	A	A	A	A	B	A	A	A	A	A	A	A	A	A	A	A	A	A	A	A	A	A	A	A	A	A	A	A	A	A	A	A	A
YES	r_703	Cc_TOG907934_2_002_00001_Sep08_628-629_up	ACTGGCTAACTTAAATTTGGGAATTTTGTACTTCTAAAATGTTTTACTCTTGCTATTTCC[T/C]NCTATTATTGTGATTTTATTTTTATGTAACCCATGGAACTCTTCGTGTTAACAGGATAGT	Locus-352	Cc_TOG907934_2_002_00001_Sep08_628-629_up	A	B	A	B	A	A	A	A	A	A	A	A	A	A	A	A	A	A	A	A	A	A	A	A	A	A	A	A	A	A	A	A	A	A	A	A	A	A	A	A	A	A	A	A
YES	r_120	Cc_TOG907978_1_002_00001_Sep08_215	TCAATCAATAGCAATTTTATCTAATGCTGGCCTTGGGATGGCCATGTTTAGCTTGGGTAT[A/G]TTTTTTAATTTGGGTTTGTTGACATGTTTGGGGTTTGGTGTTCATGTATTGAGATTTTGA	Locus-611	Cc_TOG907978_1_002_00001_Sep08_215	A	B	A	B	B	B	B	B	B	A	A	B	B	B	B	B	A	A	A	A	A	A	A	A	A	A	A	A	A	A	A	A	A	A	A	A	A	A	A	A	A	A	A	A
YES	r_145	Cc_TOG908017_2_002_00001_Sep08_297	TGCTATCTCTCTACTTGCTCCCGTAATGGGCTCTGAAATCACTTGTTCGAACTTGTTACC[A/G]GTTGTTGTTGGTGCATCAAAAGACAGGTATTGTTTTACCTTTTGAAAGATGGACATATTC	Locus-537	Cc_TOG908017_2_002_00001_Sep08_297	A	B	A	B	B	B	B	B	B	A	A	B	B	B	B	B	A	A	A	A	A	A	A	A	A	A	A	A	A	A	A	A	A	A	A	A	A	A	A	A	A	A	A	A
YES	r_168	Cc_TOG908034_2_002_00001_Sep08_635	TGTATGTTATATACTTCCTACTTTGCGAAATTAGATCCTATCATATAAATTTGTCTTGGA[T/C]TTTTAACAAATGATTTCGTGCGCATTTAWTGTCTTCTAATATGACTTTGACATATTTCAC	Locus-500	Cc_TOG908034_2_002_00001_Sep08_635	A	B	A	B	A	A	A	A	A	A	A	A	A	A	A	A	A	A	A	A	A	A	A	A	A	A	A	A	A	A	A	A	A	A	A	A	A	A	A	A	A	A	A	A
YES	r_074	Cc_TOG908150_1_002_00001_Sep08_227	GATGGGTTGAGTATAAAGGGTCTTTGGTTTTTGACAGGCCTCAAAAGGTAGATTGTGCAT[A/G]GCAAGTAGTTTTCCTGACTTCATCTTACATTGTTTGCATTTGGTTTCTRAACTATGATCT	Locus-287	Cc_TOG908150_1_002_00001_Sep08_227	A	B	A	B	A	A	A	A	A	A	A	A	A	A	A	A	A	A	A	A	A	A	A	A	A	A	A	A	A	A	A	A	A	A	A	A	A	A	A	A	A	A	A	A
YES	r_525	Cc_TOG908192_1_002_00001_Sep08_745	CCTTTACGAATATTACCTTTtGAAGTRAGTTGCTTACTCTAGAAGAGCCAAATCcCCTAT[T/C]TCATATCTTTATTCTCTACACTTGCAAATTATTTTCCAATCAGTGGAATGATATAGCTTT	Locus-199	Cc_TOG908192_1_002_00001_Sep08_745	A	B	A	B	B	B	B	B	B	A	A	B	B	B	B	B	A	A	A	A	A	A	A	A	A	A	A	A	A	A	A	A	A	A	A	A	A	A	A	A	A	A	A	A
YES	r_542	Cc_TOG908250_1_002_00001_Sep08_150	AAACTCCTCGTGAAATTGTTACTTCTTAGGAATGCAATAGTGTTGAGGGGTTGGCTTTTC[C/G]TCTCTTCACACCCATCCATTKTTGGTCTTTGTTGTTATTATTGCTAAGGCTTTTGTGTCT	Locus-261	Cc_TOG908250_1_002_00001_Sep08_150	A	B	A	B	B	B	B	B	B	A	A	B	B	B	A	H	A	A	A	A	A	A	A	A	A	A	A	A	A	A	A	A	A	A	A	A	A	A	A	A	A	A	A	A
YES	r_105	Cc_TOG908289_2_002_00001_Sep08_270	GCAAAGTCAATTCTATAGACCTACCAGATGGAACCTCATGCAGTAGTGGGGTGATCACTT[A/G]GACTTTTCCATGTGTTTGATCTTTTTTATGTGTTGTAAAACTCATACCAAATAATCCTGT	Locus-129	Cc_TOG908289_2_002_00001_Sep08_270	H	H	H	H	A	A	A	A	A	H	H	A	A	A	A	A	H	H	H	H	H	H	H	H	H	H	H	H	H	H	H	H	H	H	H	H	H	H	H	H	H	H	H	H
YES	r_140	Cc_TOG908343_1_002_00001_Sep08_670	TCTGCATAATTTACTCTTCTAGAAGTGTTTCTAGAGAAATTTACCTAAGCAAATTCtTTT[A/G]AGTTGCAGGATGGTGCTTATGACAGTTTTATTTGTATGTCTATTCTTAAATAAGAAATCC	Locus-31	Cc_TOG908343_1_002_00001_Sep08_670	A	B	A	B	B	B	B	B	B	B	A	B	B	B	B	B	A	A	A	A	A	A	A	A	A	A	A	A	A	A	A	A	A	A	A	A	H	A	B	A	A	A	A	A
YES	r_424	Cc_TOG908346_1_002_00001_Sep08_102	TGGAGGTTACATGTCTCCTGTGAATGATGCATACAAGAAAAAGGTATGTTGTCGTCAACC[A/G]AAAGAGAGAAAAAACTCTCCATCTATTATATGATTTGTATCACACATGTGANNNNNGTCT	Locus-118	Cc_TOG908346_1_002_00001_Sep08_102	A	B	A	B	A	A	A	A	A	A	A	A	A	A	A	A	A	A	A	A	A	A	A	A	A	A	A	A	A	A	A	A	A	A	A	A	A	A	A	A	A	A	A	A
YES	r_744	Cc_TOG908346_1_002_00001_Sep08_268	GCTTGGCATGTGGGAAACACCGAAGTTATTATGAGAATTGGCGTACAGTCTATTTGAAGT[A/T]TAAAACACTTGACTTGAGTTTTTAATTTATTWTTTTCTGCAAAGAGATCAAATMTAATGG	Locus-612	Cc_TOG908346_1_002_00001_Sep08_268	A	B	A	B	B	B	B	B	B	A	A	B	B	B	B	B	A	A	A	A	A	A	A	A	A	A	A	A	A	A	A	A	A	A	A	A	A	A	A	A	A	A	A	A
YES	r_016	Cc_TOG908354_2_002_00001_Sep08_522	NNATTGTATTACAATTTAGATTTAGATTCGGATACCCCTTTATATGAACTTTATTcCAAC[C/G]GACGAATCTTTCAACAGGCGAAACTACAGATGTCCTATATATAATGTAATTGATCTTTGG	Locus-232	Cc_TOG908354_2_002_00001_Sep08_522	A	B	A	B	B	B	B	B	B	A	A	B	B	B	B	B	A	A	A	A	A	A	A	A	A	A	A	A	A	A	A	A	A	A	A	A	A	A	A	A	A	A	A	A
YES	r_073	Cc_TOG908396_1_002_00001_Sep08_384	ATCAAGGCATGRTCAGTTTAAACGTGCATAATCGCATTGCCAATAATACACTACACAACT[T/G]TGTGATGCAGCAAAAGAAACTCCAATCATGCTTTCAANNCACCACACCACCAATCATCAA	Locus-424	Cc_TOG908396_1_002_00001_Sep08_384	A	B	A	B	A	A	A	A	A	A	A	A	A	A	A	A	A	A	A	A	A	A	A	A	A	A	A	A	A	A	A	A	A	A	A	A	A	A	A	A	A	A	A	A
YES	r_522	Cc_TOG908473_1_002_00001_Sep08_283	tTACAGGACATCACAATATAATgTTTTTCAAACATTTAAGCAtGATTAATCTAATGTCTT[A/G]GAGGTGACAGTGAGATGTTTTtTCAAACAAttAAAGGGAWTAgtgTAGGAATAGAAAGTA	Locus-700	Cc_TOG908473_1_002_00001_Sep08_283	A	H	A	H	A	A	A	A	A	A	A	A	A	A	A	B	A	A	A	A	A	A	A	A	A	A	A	A	A	A	A	A	A	A	A	A	A	A	A	A	A	A	A	A
YES	r_367	Cc_TOG908483_1_002_00001_Sep08_1423	gaagatccaaggatatacctttacaatattatcagcatgtttcattaaccacgaaaccaa[A/C]agaccagtagatcctagattcaataccaccaacca	Locus-481	Cc_TOG908483_1_002_00001_Sep08_1423	A	B	A	B	A	A	A	A	A	A	A	A	A	A	A	A	A	A	A	A	A	A	A	A	A	A	A	A	A	A	A	A	A	A	A	A	A	A	A	A	A	A	A	A
YES	r_497	Cc_TOG908531_1_002_00001_Sep08_299	ACGTGCTAGACCTCTCACCATGCGCATTGGTGTTGGCAAGGTaCACGACAACTTTTtttt[T/C]TTTTTTTTTTTtacTATTTTTGCTATGTTGgaaCTTACTTATGTATTGAGTTcaggttat	Locus-472	Cc_TOG908531_1_002_00001_Sep08_299	A	_	A	_	A	A	_	_	_	A	A	A	_	_	_	_	A	A	A	A	A	A	A	A	A	A	A	A	A	A	A	A	A	A	A	A	A	A	A	A	A	A	A	A
YES	r_240	Cc_TOG908563_2_003_00001_Sep08_1052	tctaatttgctactatctccacctcattgtcatYaaccacccaatataggtcattggtg[T/C]aattatgcatgtcttgttgttcccacatatgcacctMggtaccNtttttttRttgtcaa	Locus-532	Cc_TOG908563_2_003_00001_Sep08_1052	A	B	A	B	_	_	_	_	_	_	A	_	_	_	_	_	A	A	A	A	A	A	A	A	A	A	A	A	A	A	A	A	A	A	A	A	A	A	A	A	A	A	A	A
YES	r_114	Cc_TOG908646_2_002_00001_Sep08_554	ATGGTGCAGCTTTCCAACCTTGCAAGTGCTCTCTTTCTTGGACTTTTCCTCTCCATTATA[A/G]TCACTAGTGTGCTTGAACTGCGGTGGAGTAGTGTSACCATTGAAGCTTTGTGGCGTAATG	Locus-703	Cc_TOG908646_2_002_00001_Sep08_554	A	B	A	B	B	B	B	B	B	A	A	B	B	B	B	B	A	A	A	A	A	A	A	A	A	A	A	A	A	A	A	A	A	A	A	A	A	A	A	A	A	A	A	A
YES	r_446	Cc_TOG908710_1_002_00001_Sep08_502	TGAATGATTATTAATTTATTATAGGTCAACGCTCAAAGGGAAATACCAATTCATGAATGT[A/G]CCATTCAAAACAGAGAAAAGATTTAATCAAGTTAATCTAAAAACATCAAAATAAATACTA	Locus-520	Cc_TOG908710_1_002_00001_Sep08_502	A	B	A	B	A	A	A	A	A	A	A	A	A	A	A	A	A	A	A	A	A	A	A	A	A	A	A	A	A	A	A	A	A	A	A	A	A	A	A	A	A	A	A	A
YES	r_281	Cc_TOG908720_1_002_00001_Sep08_441	ACAACCTCAAGTGGCATCATGAGCCACGGGAGGAACTCCTTGACACAAACACAGAACTTC[A/T]CTCCTTGTTGGATCGGTGTTTTYGGATCCACAAATGCCCAATTCAACCCAAAATGCCTGC	Locus-310	Cc_TOG908720_1_002_00001_Sep08_441	A	B	A	B	B	B	B	B	B	A	A	B	B	B	A	B	A	A	A	A	A	A	A	A	A	A	A	A	A	A	A	A	A	A	A	A	A	A	A	A	A	A	A	A
YES	r_062	Cc_TOG908776_1_002_00001_Sep08_520	ATTGGTCGCATAAATATACAAAAATGAATATTRAAAAAATCACGTGCATGCATATATGGG[T/G]TCCTAACTTACCTTGATTGAATTTGATCACAGATAACAACAGCAAGAAAGGCAGTGACAC	Locus-190	Cc_TOG908776_1_002_00001_Sep08_520	A	B	A	B	B	B	B	B	B	A	A	B	B	B	B	B	A	A	A	A	A	A	A	A	A	A	A	A	A	A	A	A	A	A	A	A	A	A	A	A	A	A	A	A
YES	r_766	Cc_TOG908804_2_002_00001_Sep08_555	GTTTTGAAGGTCTGATGACTGGAGTTGGTAGTTATGTACTAATGTGGTTGTTTTGCAAtC[A/G]TGTTCCCACAACAGTATGGCCGTATAATGGATATTGAATTGAAGATTCCTCCCCGCCCTC	Locus-388	Cc_TOG908804_2_002_00001_Sep08_555	A	B	A	B	B	B	B	B	B	A	A	B	B	B	B	B	A	A	A	A	A	A	A	A	A	A	A	A	A	A	A	A	A	A	A	A	A	A	A	A	A	A	A	A
YES	r_121	Cc_TOG908804_1_002_00001_Sep08_566	GTTTTGAAGGTCTGATGACTGGAGTTGGTAGTTATGTACTAATGTGGTTGTTTTGCAATC[A/G]TGTTCCCACAACAGTATGGCCGTATAATGGATATTGAATTGAAGG	Locus-688	Cc_TOG908804_1_002_00001_Sep08_566	A	B	A	B	B	B	B	B	B	A	A	B	B	B	B	B	A	A	A	A	A	A	A	A	A	A	A	A	A	A	A	A	A	A	A	A	A	A	A	A	A	A	A	A
YES	r_714	Cc_TOG908826_2_002_00001_Sep08_178	TATTTGCTTGTCAGAGCCTCGAGACACAACTGTCCTTCCATGTCGCCACATGGTATTTCc[T/C]GTTTTCCATTTTTCTTAAATTATTTTATTTTTTATTGGTTgMCTGAATGaKGCTCTGATG	Locus-184	Cc_TOG908826_2_002_00001_Sep08_178	A	B	A	B	B	B	B	B	_	A	A	_	B	_	B	B	A	A	A	A	A	A	A	A	A	A	A	A	A	A	A	A	A	A	A	A	A	A	A	A	A	A	A	A
YES	r_096	Cc_TOG908826_2_002_00001_Sep08_638	CAGTTATCAGTCTTGGCWAACTGATTATTATTTTTGGTCAACTTACTGTTGATATGCTTt[T/G]GCTGGATTCCGTTCCGTTTTGTAGTGTATGTGTAGTGGATGTGCAAAGGTTTTGAGGTTC	Locus-588	Cc_TOG908826_2_002_00001_Sep08_638	A	B	A	B	B	B	B	B	B	A	A	B	B	B	H	B	A	A	A	A	A	A	A	A	A	A	A	A	A	A	A	A	A	A	A	A	A	A	A	A	A	A	A	A
YES	r_615	Cc_TOG908862_2_003_00001_Sep08_1370	cagcacaagcatcccaggtttgttttaattggctaactttgtatgtcttgagtttttgca[A/T]tgtcMcgatcgtttactagaagtacattctgtcaccctgtttcttctaaatgtttacagg	Locus-672	Cc_TOG908862_2_003_00001_Sep08_1370	A	B	A	B	A	A	A	A	A	A	A	H	A	H	A	A	A	A	A	A	A	A	A	A	A	A	A	A	A	A	A	A	A	A	A	A	A	A	A	A	A	A	A	A
YES	r_039	Cc_TOG908863_2_002_00001_Sep08_319	TCTTCTCAACATGAcCTASAGAAAATATATCAGGGGCCTCCACCCATATGATCCAGgGGT[C/G]AATGCTTTCAAAATAACACTGATTTTGTCCAAGATCCTCAACTAAAAATGATCTATTTCA	Locus-345	Cc_TOG908863_2_002_00001_Sep08_319	A	B	A	B	B	B	B	B	B	A	A	B	B	B	A	A	A	A	A	A	A	A	A	A	A	A	A	A	A	A	A	A	A	A	A	A	A	A	A	A	A	A	A	A
YES	r_231	Cc_TOG908880_1_003_00001_Sep08_142	CATgAYCCCCTCCTCTCTTATTTATAGGMAATATGcCCCAATTATTCTCAATCTCAACCC[A/G]ACCAACATATCAATGACACTTTCACTAAATAGATTTCAAACAATAAACTTCtTATAAAAA	Locus-693	Cc_TOG908880_1_003_00001_Sep08_142	A	B	A	B	B	B	B	B	B	A	A	B	B	B	B	B	A	A	A	A	A	A	A	A	A	A	A	A	A	A	A	A	A	A	A	A	A	A	A	A	A	A	A	A
YES	r_568	Cc_TOG908917_2_003_00001_Sep08_1296	gcggatgatcaagacaaggcagagcgtgagactaagttaaaaagttacagatttcttttt[T/G]ctgattttggaaaattttcatgtgattagcatcttgcagtagtgattgctggtcctctca	Locus-47	Cc_TOG908917_2_003_00001_Sep08_1296	A	B	A	B	B	B	B	B	B	A	A	B	B	B	A	A	A	A	A	A	A	A	A	A	A	A	A	A	A	A	A	A	A	A	A	A	A	A	A	A	A	A	A	A
YES	r_608	Cc_TOG908966_1_002_00001_Sep08_317	TCTGTAGCATAGATGTGATTTATTTCGTTAAAACTTAGTGAACTTAAACTTTTCAATTC[A/T]AAGTTAAATTTCAAGTTATGATCAGGTGAATTAACTTGTAATTTTGAGTAGGATACTAT	Locus-121	Cc_TOG908966_1_002_00001_Sep08_317	A	B	A	B	A	A	A	A	A	A	A	A	A	A	A	A	A	A	A	A	A	A	A	A	A	A	A	A	A	A	A	A	A	A	A	A	A	A	A	A	A	A	A	A
YES	r_576	Cc_TOG909004_1_002_00001_Sep08_471	AATATTTCCTTTAGTATTAAAAAATTCTCATCATTATGCGCTTTATGTTATACTTTTGCA[C/G]ACTACTGTTATATTGTTAGTTGTCTTCCATCACTAACATGTCAGTTGCAATTTTATTTTG	Locus-574	Cc_TOG909004_1_002_00001_Sep08_471	A	B	A	B	B	B	B	B	B	A	A	B	B	B	B	B	A	A	A	A	A	A	A	A	A	A	A	A	A	A	A	A	A	A	A	A	A	A	A	A	A	A	A	A
YES	r_142	Cc_TOG909798_1_002_00001_Sep08_139	ACTGATTGAATAAACCAATACTGTAAGCAAATCCCACCAGAACTGTTAAAATATATGCTA[C/G]CAAACAACCAAGCAACCAAGGAGTTGTCTGAGTATTCAGCTAGAGATCTTTAACcCCTTC	Locus-249	Cc_TOG909798_1_002_00001_Sep08_139	A	A	A	A	H	H	H	H	H	H	A	H	H	B	A	A	A	H	H	H	A	H	H	A	H	A	H	A	H	A	A	H	H	H	A	A	H	H	H	H	H	H	H	A
YES	r_200	Cc_TOG909801_1_002_00001_Sep08_61	GTTTTGAGGGACTTGGGTGGCATGTTATCTGGGTAAAGAATGGAAATAATGGCTATGAT[C/G]ATATTCGTGCTGCCATTAAGGAAGCAAAAGCTGTTAAAGACAGACCCACCCTGAtYAAGG	Locus-19	Cc_TOG909801_1_002_00001_Sep08_61	A	B	A	B	A	A	A	A	A	A	A	A	A	A	A	A	A	A	A	A	A	A	A	A	A	A	A	A	A	A	A	A	A	A	A	A	A	A	A	A	A	A	A	A
YES	r_354	Cc_TOG909835_2_002_00001_Sep08_234	GTCCACACAAGAGGGAATGTTACCTTTGTTGCAGATCGTTGCTTCATAAAGAAGAACAcA[A/G]AATCTCAGTCAACACACTGAACTAAAACATGAGTCTAAGACTTGAAAAAACACATGCAAC	Locus-738	Cc_TOG909835_2_002_00001_Sep08_234	A	B	A	B	B	B	B	B	B	A	A	B	B	B	B	H	A	A	A	A	A	A	A	A	A	A	A	A	A	A	A	A	A	A	A	A	A	A	A	A	A	A	A	A
YES	r_149	Cc_TOG909974_1_002_00001_Sep08_86	GCATGTTCTGTGAGAAATTTTCAACATATAATCCATTTTCAATCACTTTCCCTTACTTTt[A/G]CTGATAAAATGGAATTCTGTGGGCAGATGTGAGCTTGTCTTCGAGAATTGCTTTGTTCCA	Locus-265	Cc_TOG909974_1_002_00001_Sep08_86	A	B	A	B	B	B	B	B	B	B	A	B	B	B	B	B	A	A	A	A	A	A	A	A	A	A	A	A	A	A	A	A	A	A	A	A	A	A	A	A	A	A	A	A
YES	r_021	Cc_TOG910203_2_002_00002_Sep08_701	GGTTTTCTTTTGATTGTCGATTACTATTTGTTGGTTTCTTTtTGCGGAATAATCACCGGT[T/G]TATTGCGTTGTACTTTTCCTATTCTWCCTTGAGAAAGGAAAATGGCAAAGGTTAACTTAC	Locus-708	Cc_TOG910203_2_002_00002_Sep08_701	A	B	A	B	B	H	B	B	B	A	A	B	B	B	B	A	A	A	A	A	A	A	A	A	A	A	A	A	A	A	A	A	A	A	A	A	A	A	A	A	A	A	A	A
YES	r_754	Cc_TOG910212_1_002_00001_Sep08_493	GCTCTTTTTAGAATGTTTTTCTTTTTCGTTTTGGAGGGGGAAATAATGAATTGTGCTGAt[T/G]TAGTTTTTTTCCTAGCATGACTACCTTCATGTCATCATAATGACGTGTCTTCAGGTGCTA	Locus-395	Cc_TOG910212_1_002_00001_Sep08_493	A	B	A	B	B	B	B	B	B	A	A	B	B	B	B	B	A	A	A	A	A	A	A	A	A	A	A	A	A	A	A	A	A	A	A	A	A	A	A	A	A	A	A	A
YES	r_243	Cc_TOG910212_2_002_00001_Sep08_506	GCTCTTTTTAGAATGTTTTTCTTTTTCGTTTTGGAGGGGGAAATAATGAATTGTGCTGAT[T/G]TAGTTTTTTTCCTAGCATGACTACCTTCATGTCATCATAATGACGTGTCTTCAGGTGCTA	Locus-91	Cc_TOG910212_2_002_00001_Sep08_506	A	B	A	B	B	B	B	B	B	A	A	B	B	B	B	B	A	A	A	A	A	A	A	A	A	A	A	A	A	A	A	A	A	A	A	A	A	A	A	A	A	A	A	A
YES	r_640	Cc_TOG910318_1_003_00001_Sep08_1194	tggaggaggtatgacttgcctttaatttttctgttttaatttYtttttaaatataaggac[C/G]aaaattagaagaagccacttgagtttttaattttgaaaaccaacaatctgctgttatg	Locus-144	Cc_TOG910318_1_003_00001_Sep08_1194	A	B	A	B	B	B	B	B	B	A	A	B	B	B	B	B	A	_	A	A	A	A	A	A	A	A	A	A	A	A	A	A	A	A	A	A	A	A	A	A	A	A	A	A
YES	r_155	Cc_TOG910323_2_002_00001_Sep08_779	GTGTGTCAATTAATATTCACAAAAACAATTNNNATGCCATGAATCAATCATCTTGAACTa[A/G]AAAAGGATCATACAgCCCCCCTCCCCCCCTcCCCCAAGGAaGAAGAAATAGTAC	Locus-591	Cc_TOG910323_2_002_00001_Sep08_779	A	B	A	B	B	B	B	B	B	A	A	B	B	B	B	B	A	A	A	A	A	A	A	A	A	A	A	A	A	A	A	A	A	A	A	A	A	A	A	A	A	A	A	A
YES	r_100	Cc_TOG910388_1_002_00001_Sep08_448	NTTTTTNTTTTTTTCTTACTTTTTTCTCCTAAAAGTGCTTATGTGGAAGTTTACCTAAAT[A/C]AGTCCAAAGTCAAAGGAGTGTGGGCTAGCAAAATCCAAATTGSATCTGAAAGTATCTGAA	Locus-56	Cc_TOG910388_1_002_00001_Sep08_448	A	B	A	B	B	B	B	B	B	A	A	B	B	B	B	_	A	A	A	A	A	A	A	A	A	A	A	A	A	A	A	A	A	A	A	A	A	A	A	A	A	A	A	A
YES	r_696	Cc_TOG910388_1_002_00001_Sep08_491	TGGAAGTTTACCTAAATMAGTCCAAAGTCAAAGGAGTGTGGGCTAGCAAAATCCAAATTG[C/G]ATCTGAAAGTATCTGAATTGGACCCCTTTTgCCGtAAATTTGAAGAGGGAGCtGAGCAGT	Locus-383	Cc_TOG910388_1_002_00001_Sep08_491	A	B	A	B	B	B	B	B	B	A	A	B	B	B	B	A	A	A	A	A	A	A	A	A	A	A	A	A	A	A	A	A	A	A	A	A	A	A	A	A	A	A	A	A
YES	r_560	Cc_TOG910457_1_002_00001_Sep08_323	TGRGCGAAGAGTTAAGGTCAATAATGGTATCAGACATTTGGACTAATGGTAGTATTAATG[A/C]ACTCTGACATTTGGTTGATAAGTGCTCCATACCAATTGCTTGAATCACATCTGATAWATT	Locus-207	Cc_TOG910457_1_002_00001_Sep08_323	A	B	A	B	A	A	A	A	A	A	A	A	A	A	A	A	A	A	A	A	A	A	A	A	A	A	A	A	A	A	A	A	A	A	A	A	A	A	A	A	A	A	A	A
YES	r_467	Cc_TOG910522_2_002_00001_Sep08_191	GATAGGCATGTGGGCGCATAGCCTTACAGTGGATGACTACCAAGGTCAGTGTTCATTTTC[T/C]ATATGGATTTGCTTTTTGCAGAATAGGTCAATTTATCCAATTTCATTNNNNNNNNNNTGC	Locus-706	Cc_TOG910522_2_002_00001_Sep08_191	A	B	A	B	B	B	B	B	B	A	A	B	B	B	A	B	A	A	A	A	A	A	A	A	A	A	A	A	A	A	A	A	A	A	A	A	A	A	A	A	A	A	A	A
YES	r_328	Cc_TOG910567_1_002_00001_Sep08_552	ATCAATTTACATTAGAATGTGCTAACGATACAACACTATCATATAAACCATAAGCCTCTG[T/C]ATGCATATAACACTCTCCCCCCACCCCCGGAGTAGATCAACCTCTTTTCAAAAGCCATCA	Locus-560	Cc_TOG910567_1_002_00001_Sep08_552	A	B	A	B	A	A	A	A	A	A	A	A	A	A	A	A	A	A	A	A	A	A	A	A	A	A	A	A	A	A	A	A	A	A	A	A	A	A	A	A	A	A	A	A
YES	r_450	Cc_TOG910601_2_002_00001_Sep08_1130	YCTTAGTTTCAACTTATATTTGAAGTGTATCCTTTATAACATGAGGGTGCTTAGGTTTTc[A/T]CCACTTACCTCTGTAAATCCTTTGTAAATAGAGTTGACGCCTGTGTGTTAAAATAATGGA	Locus-609	Cc_TOG910601_2_002_00001_Sep08_1130	A	B	A	B	B	B	B	B	B	A	A	B	B	B	B	B	A	A	A	A	A	A	A	A	A	A	A	A	A	A	A	A	A	A	A	A	A	A	A	A	A	A	A	A
YES	r_340	Cc_TOG910602_1_002_00001_Sep08_228	AAGTGCTTTTGCCTGCCTGGTTTTCCTTTTGGTGCCTTTaGACTGCTTTTTCTGTATATA[A/C]ACTGCAAAAGGAAGGAAAAGGAACTAAGTGAATGGAAGCTCTATAAGTTTACATAGATTC	Locus-122	Cc_TOG910602_1_002_00001_Sep08_228	A	B	A	B	B	B	B	B	B	A	A	B	B	B	B	B	A	A	A	A	A	A	A	A	A	A	A	A	A	A	A	A	A	A	A	A	A	A	A	A	A	A	A	A
YES	r_639	Cc_TOG910612_2_002_00001_Sep08_240	CATGCTTGAGGAAGGTGAATTCACTATTCAGTTTCTAATTTTTGAACTTTTAAATKTAAT[T/G]ACATATACTCTAGCAGGGAAACTAGTGAAAAAATATTTGGAGGAATATATGCATGAGATT	Locus-350	Cc_TOG910612_2_002_00001_Sep08_240	A	B	A	B	A	A	A	A	A	A	A	A	A	A	A	A	A	A	A	A	A	A	A	A	A	A	A	A	A	A	A	A	A	A	A	A	A	A	A	A	A	A	A	A
YES	r_291	Cc_TOG910656_2_003_00001_Sep08_344	AGCAGAAATCAAGATCNAAAATAATAATGACTTMTTTTTTAATGAATAAAAAAATCCCAC[T/C]AAGTAATAGGCATGCACAGTTCATGCCACGACCCACAAGCGCCAAGAACTTGGTAGTAAN	Locus-266	Cc_TOG910656_2_003_00001_Sep08_344	A	B	A	B	B	B	B	B	B	A	A	B	B	B	A	A	A	A	A	A	A	A	A	A	A	A	A	A	A	A	A	A	A	A	A	A	A	A	A	A	A	A	A	A
YES	r_632	Cc_TOG910676_2_002_00001_Sep08_120	TATCGTATGAGGAGTCaatTtAGAAGTTAAAAAAATGAACTAGAAATCCAGAGAGaGAGA[C/G]AGAaaCGTNNGTGATGCATACTTTTTTGTCCAAACAGCTAAAGTATCATCTCCATGGCTG	Locus-730	Cc_TOG910676_2_002_00001_Sep08_120	A	B	A	B	A	A	A	A	A	A	A	A	A	A	A	_	A	A	A	A	A	A	A	A	A	A	A	A	A	A	A	A	A	A	A	A	A	A	A	A	A	A	A	A
YES	r_561	Cc_TOG910708_1_002_00001_Sep08_347	TCACTTTGTTGGAATTGATATTTTCACTGCCAAGAAAcTYGAGGATATTGTGCCCTCTtC[T/C]CACAATTGTGATGTACTGATGCCACTTAGTTGTTATTATTTTTTGTTTTTSTTTTCTTAA	Locus-285	Cc_TOG910708_1_002_00001_Sep08_347	A	B	A	B	A	A	A	A	A	A	A	A	A	A	B	A	A	A	A	A	A	A	A	A	A	A	A	A	A	A	A	A	A	A	A	A	A	A	A	A	A	A	A	A
YES	r_695	Cc_TOG910718_1_002_00001_Sep08_212	ATTGTTGATTTTTGTTNNCATTTAATGCATTGAATTTTTTCATTGTTTCTTGGTCCAAGA[T/C]TTCTATTTGGTTATAGTTTTGGCTTGATWTTTATTGGGGATCATGTCTCGTGGTCNNGTG	Locus-171	Cc_TOG910718_1_002_00001_Sep08_212	H	H	H	H	H	H	H	H	H	H	H	H	H	H	H	H	H	H	H	H	H	H	H	H	H	H	H	H	H	H	H	H	H	H	H	H	H	H	H	H	H	H	H	H
YES	r_146	Cc_TOG910718_1_002_00001_Sep08_241	TTGAATTTTTTCATTGTTTCTTGGTCCAAGAYTTCTATTTGGTTATAGTTTTGGCTTGAT[A/T]TTTATTGGGGATCATGTCTCGTGGTCNNGTGATTTGTCCAATATTGATRTATCAGGCTGT	Locus-689	Cc_TOG910718_1_002_00001_Sep08_241	A	B	A	B	A	A	A	A	A	A	A	A	A	A	A	A	A	A	A	A	A	A	A	A	A	A	A	A	A	A	A	A	A	A	A	A	A	A	A	A	A	A	A	A
YES	r_414	Cc_TOG910735_1_002_00001_Sep08_240	YATATGTTTTATCCATTTGATGGGAAGCTTCACAGTTCATTGGGCCTCTACAAAGTCTAA[A/G]GGAACCAACTACTGAACAACTACATTGAATTGGAAYTTATACAACTATAGATATTGTTTT	Locus-314	Cc_TOG910735_1_002_00001_Sep08_240	A	B	A	B	B	B	B	B	B	A	A	B	B	B	_	A	A	A	A	A	A	A	A	A	A	A	A	A	A	A	A	A	A	A	A	A	A	A	A	A	A	A	A	A
YES	r_719	Cc_TOG910796_1_002_00001_Sep08_356	TTATGTWCATTGGACTTTGGAGATTAATCAAATTTGTTAAGTTTCCAAGGCACCATCCTA[A/G]TACTATGGGTAAACAAATGACAAAAACCATTAATCCAGCCTTGGTTGATGATGAGCAATG	Locus-398	Cc_TOG910796_1_002_00001_Sep08_356	A	B	A	B	A	A	A	A	A	A	A	A	A	A	A	A	A	A	A	A	A	A	A	A	A	A	A	A	A	A	A	A	A	A	A	A	A	A	A	A	A	A	A	A
YES	r_086	Cc_TOG910796_1_002_00001_Sep08_557	TTAGTCCTTACTARAATTTTATTCATTTCTAGTTCCAAATGTCTTGAAAATAGTGTTTTC[T/C]TGGTCACTCAAAAGCCCCTTTGCAGTTTGCAGGGACTAATAAAATACTACATTTTTATAA	Locus-151	Cc_TOG910796_1_002_00001_Sep08_557	A	B	A	B	A	A	A	A	A	A	A	A	A	A	A	A	A	A	A	A	A	A	A	A	A	A	A	A	A	A	A	A	A	A	A	A	A	A	A	A	A	A	A	A
YES	r_151	Cc_TOG910831_1_002_00001_Sep08_47	ATTCAACCCCATCTCACGCCCCATTCCGCTGTATGCTTTATTCACG[T/C]ATTAATATATAGGGTTTGTGATGGAACATGGCTAACGTGAACATTTTTGCAGGTACTGGA	Locus-473	Cc_TOG910831_1_002_00001_Sep08_47	A	B	A	B	B	B	B	B	B	A	A	B	B	B	B	B	A	A	A	A	A	A	A	A	A	A	A	A	A	A	A	A	A	A	A	A	A	A	A	A	A	A	A	A
YES	r_247	Cc_TOG910835_1_002_00001_Sep08_80	GCTGCAATTTACAGAAAGCCCATATGTAAAGCAATAAAATACTCATTGTGTTGCAACTCA[T/G]ATTTTAATTTCAGAAGTTGGCCCAAACACCAGATTTCAAACAAACACACACATCCATCTA	Locus-702	Cc_TOG910835_1_002_00001_Sep08_80	A	B	A	B	A	A	A	A	A	A	A	A	A	A	A	H	A	A	A	A	A	A	A	A	A	A	A	A	A	A	A	A	A	A	A	A	A	A	A	A	A	A	A	A
YES	r_133	Cc_TOG910860_1_002_00001_Sep08_692	TTACAACTGCAGCAAGCAAACAATGTNNNTGCTTGGTTCCGCATTAGAAcAGAAAAAACG[A/G]GGATCAAAAAGTGAAAACTTGAAGCTATGGACACGAAAATTGGAAGTAAATTTTGCTTGA	Locus-157	Cc_TOG910860_1_002_00001_Sep08_692	A	B	A	B	A	A	A	A	A	A	A	A	A	A	A	H	A	A	A	A	A	A	A	A	A	A	A	A	A	A	A	A	A	A	A	A	A	A	A	A	A	A	A	A
YES	r_711	Cc_TOG910860_1_002_00001_Sep08_773	GAAGCTATGGACACGAAAATTGGAAGTAAATTTTGCTTGACTTGATGGGaACCAAACATG[T/C]TGAATTTTGATCAAATATCACTTTTTGTTTTCATTTTTTCCCATAAGTATCCTTATTGCA	Locus-237	Cc_TOG910860_1_002_00001_Sep08_773	A	B	A	B	A	A	A	A	A	A	A	A	A	A	A	A	A	A	A	A	A	A	A	A	A	A	A	A	A	A	A	A	A	A	A	A	A	A	A	A	A	A	A	A
YES	r_161	Cc_TOG910862_1_002_00001_Sep08_362	TGAAGATGAAAATAACCCAGGTTTTGTTGTTGAAGTGGTCACTCTCTTTTTTGAAGACGC[C/G]GATAGGCTTCTTAATGAACTCACAAAAGCATTGTAAGGGCACTAAAATTTCCTSTTTTAT	Locus-139	Cc_TOG910862_1_002_00001_Sep08_362	A	B	A	B	A	A	A	A	A	A	A	A	A	A	B	A	A	A	A	A	A	A	A	A	A	A	A	A	A	A	A	A	A	A	A	A	A	A	A	A	A	A	A	A
YES	r_756	Cc_TOG910862_1_002_00001_Sep08_416	AGACGCSGATAGGCTTCTTAATGAACTCACAAAAGCATTGTAAGGGCACTAAAATTTCCT[C/G]TTTTATTATACATCTTTAGGCCATGGAATCATGTGTCTTTGAGAAACTCTTTCCAAACTC	Locus-465	Cc_TOG910862_1_002_00001_Sep08_416	A	B	A	B	B	B	B	B	B	A	A	B	B	B	B	B	A	A	A	A	A	A	A	A	A	A	A	A	A	A	A	A	A	A	A	A	A	A	A	A	A	A	A	A
YES	r_481	Cc_TOG911043_1_002_00001_Sep08_80	TCCAAAACGGTTGCGGTTGTCACTGAAGTTGTGGGCGTAAGtCAAATTCAACGGCCTCTC[T/C]CTAACCCTAACCGTGTTCATGAACTGAAAACGAAAGTCCTGCAANAAAAaaaaaaaaaNN	Locus-290	Cc_TOG911043_1_002_00001_Sep08_80	A	B	A	B	A	A	A	A	A	A	A	A	A	A	A	A	A	A	A	A	A	A	A	A	A	A	A	A	A	A	A	A	A	A	A	A	A	A	A	A	A	A	A	A
YES	r_539	Cc_TOG911056_1_002_00001_Sep08_177	CATTTGATTGAGCTTSTTGAGTCTCRTCAAATAATCTTTACATACTCTCCACTTCTGATG[T/C]TTCTAATTTTTGTCAAATGAGGAAAGGATGCTTGTGTCCCAGTCCCACTATATGTAGCTG	Locus-374	Cc_TOG911056_1_002_00001_Sep08_177	A	B	A	B	B	B	B	B	B	A	A	B	B	B	B	B	A	A	A	A	A	A	A	A	A	A	B	A	A	A	A	A	A	B	A	A	B	A	B	H	B	B	A	A
YES	r_569	Cc_TOG912068_1_002_00001_Sep08_390	TNNNNNTTCGGggtggcAGGAaaatcTgataACagataccacTGCTGcaGaagctagGAa[A/G]ggRAAGGACAttcaaggTATACCttgGgatagACTAAgCAACCttgtttgttGtgggggg	Locus-239	Cc_TOG912068_1_002_00001_Sep08_390	A	A	A	A	A	A	A	A	A	A	A	A	A	A	A	A	A	A	A	A	A	A	A	A	A	A	A	A	A	A	A	A	A	A	A	A	A	A	A	A	A	A	A	A
YES	r_099	Cc_TOG912320_1_002_00001_Sep08_334	ATCTTTATTGATTACATTGGCAAGGCAGCTAAGTTAGTGATAAGTTGGCGTGGGTTGCCA[A/T]CCATGTTTTATACTGAAAGTTGGGGGATGATAAAGAGGTTTTATCCAAGCTTGGTTTTGA	Locus-749	Cc_TOG912320_1_002_00001_Sep08_334	A	B	A	B	A	A	A	A	A	A	A	A	A	A	A	A	A	A	A	A	A	A	A	A	A	A	A	A	A	A	A	A	A	A	A	A	A	A	A	A	A	A	A	A
YES	r_275	Cc_TOG912629_2_003_00001_Sep08_354	RAAAAYAATATGAAAATgGTAGTAATTTAWGTCATTGGCACTAAACAAcATAATCAGCAA[T/C]CATTTGGAGTAAGAGTACGGAAAAAGCTTGCTTGCTTACCGCTTTCATACATAGAAaTAC	Locus-511	Cc_TOG912629_2_003_00001_Sep08_354	A	B	A	B	A	A	A	A	A	A	A	A	A	A	B	A	A	A	A	A	A	A	A	A	A	A	A	A	A	A	A	A	A	A	A	A	A	A	A	A	A	A	A	A
YES	r_141	Cc_TOG912749_1_002_00001_Sep08_153	CTAAATTTTTTTTtWTTTTTTTANTTTCAACAGTGCAGTATTGATTCATTACTGGAGCg[A/C]GCAATAAAGCACATGCTCTTTCTCCAAAGCATAACTAAACATGCTGACAAGTTAACTGAC	Locus-499	Cc_TOG912749_1_002_00001_Sep08_153	A	B	A	B	B	B	B	B	B	A	A	B	B	B	A	A	A	A	A	A	A	A	A	A	A	A	A	A	A	A	A	A	A	A	A	A	A	A	A	A	A	A	A	A
YES	r_519	Cc_TOG912880_2_002_00001_Sep08_661	ATATTTAAGCCTTTTGTGAAATATATTGTGAATTTTTCTGGTGATATTTTTGAAATCTtT[A/T]ATACAAGGCACTGATTGTTAGCACTACCTGGGTTGCTTTTATTTTAATAGGAAGTATTT	Locus-102	Cc_TOG912880_2_002_00001_Sep08_661	A	B	A	B	B	B	B	B	B	A	A	A	B	B	A	B	A	A	A	A	A	A	A	A	A	A	A	A	A	A	A	A	A	A	A	A	A	A	A	A	A	A	A	A
YES	r_483	Cc_TOG912898_1_002_00001_Sep08_242	TTTAGTCCCYAATGTATAGTTATTAGTTGCTTTAAATATTTATAGGGgAGCTTTGCCTGT[A/G]GTTCTATCTGGCTCAAGGAGAAATGCCTTATGGAGAATGCTTGTGATCTTTTATAAAATA	Locus-677	Cc_TOG912898_1_002_00001_Sep08_242	A	B	A	B	A	A	A	A	A	A	A	A	A	A	A	A	A	A	A	A	A	A	A	A	A	A	A	A	A	A	A	A	A	A	A	A	A	A	A	A	A	A	A	A
YES	r_512	Cc_TOG913023_1_002_00001_Sep08_139	cTGCAAGAGCAAGGAGTGCAGGAAGCACACGCTCCaCAAGGTCACCCAATACAAGAAGGG[T/C]AAGGACAGCATCGCCGCTCAGGGAAAACGCCGTTATGACCGCAAACAGTCCGGTTACGGT	Locus-547	Cc_TOG913023_1_002_00001_Sep08_139	A	B	A	B	B	B	B	B	B	A	A	B	B	B	B	A	A	A	A	A	A	A	A	A	A	A	A	A	A	A	A	A	A	A	A	A	A	A	A	A	A	A	A	A
YES	r_352	Cc_TOG913027_1_002_00001_Sep08_684	ACCACANNGATtSCCATAAGTTTCAAtAGGACAAATGAAAATGCATAGAAAGAAAACACa[A/T]GTTGATATATGCACaCAaGGGAGTGAATGCAGATTGCAGACCATAAAGCACATAATTCAA	Locus-57	Cc_TOG913027_1_002_00001_Sep08_684	A	B	A	B	B	B	B	B	B	A	A	B	B	B	A	_	A	A	A	A	A	A	A	A	A	A	A	A	A	A	A	A	A	A	A	A	A	A	A	A	A	A	A	A
YES	r_730	Cc_TOG913042_1_002_00001_Sep08_312	CTARATTTCATGGATTGGCCACCTTATTGAATTGGGTGCTCACTGCCAATATGTTTATAA[A/G]TGGAGAAATTTTTGTTCATTTTTATGACTTGCTTCCATTTTTTCAAATATATCCSCCATC	Locus-228	Cc_TOG913042_1_002_00001_Sep08_312	A	B	A	B	B	B	B	B	B	A	A	B	B	B	B	B	A	A	A	A	A	A	A	A	A	A	A	A	A	A	A	A	A	A	A	A	A	A	A	A	A	A	A	A
YES	r_071	Cc_TOG913042_1_002_00001_Sep08_367	TATAARTGGAGAAATTTTTGTTCATTTTTATGACTTGCTTCCATTTTTTCAAATATATCC[C/G]CCATCAGAAAATTAAGCGCAAGGGTTAGAGATTTGCTATATACAAGAACTAGGGTGRTAT	Locus-707	Cc_TOG913042_1_002_00001_Sep08_367	A	B	A	B	B	B	B	B	B	A	A	B	B	B	B	B	A	A	A	A	A	A	A	A	A	A	A	A	A	A	A	A	A	A	A	A	A	A	A	A	A	A	A	A
YES	r_031	Cc_TOG913047_1_002_00001_Sep08_449	TGCCATGACATTCCTGAGTGTACGTGAAGTTGTAATTTGTTTTGGCGCTCTTCTCAAAGC[A/G]CATGCCACTAGTTTGAATTGTAATGCAAAGTTCAGTATAAGTCTAGCTTAACACGTTCTG	Locus-248	Cc_TOG913047_1_002_00001_Sep08_449	A	B	A	B	B	B	B	B	B	B	B	B	B	B	B	B	A	A	B	A	A	A	B	A	B	A	A	A	A	A	A	A	A	A	H	H	B	A	A	A	A	A	A	A
YES	r_604	Cc_TOG913108_2_003_00001_Sep08_1413	aaatggagatgatccactcacacgccggatggtgatgtctgagcttggacggccataagc[A/G]atgccgtattcgtcccatccactcttcacagccacaagatcatctccggtggatatgtat	Locus-36	Cc_TOG913108_2_003_00001_Sep08_1413	A	B	A	B	A	A	A	A	A	A	A	A	A	A	A	A	A	A	A	A	A	A	A	A	A	A	A	A	A	A	A	A	A	A	A	A	A	A	A	A	A	A	A	A
YES	r_206	Cc_TOG913186_1_002_00001_Sep08_428	TAAGTCCTTCATCAAAAGTTTGAAGCTGATTATGTGAATTGTGAAATTTTAATTGTTACT[T/G]GTTAGTGACAGGAGGGGGGAGGTGTTATATCATAGAATTTMTGCTGTAAGGCTATAACKT	Locus-744	Cc_TOG913186_1_002_00001_Sep08_428	A	B	A	B	B	B	B	B	B	A	A	B	B	B	B	B	A	A	A	A	A	A	A	A	A	A	A	A	A	A	A	A	A	A	A	A	A	A	A	A	A	A	A	A
YES	r_079	Cc_TOG913412_2_002_00001_Sep08_107	ACTAGAAATCCGGTTGTTTATTGATTTTGTGTCAACTTTAATTTTTTCCTTGCACTATTT[T/G]TTGGTTTGTGTTTTCGGTTCAGTGCGTTGTTTATTGGTTGCTGTTGATGTTGCTAATTCA	Locus-55	Cc_TOG913412_2_002_00001_Sep08_107	A	B	A	B	B	B	B	B	B	A	A	B	B	B	A	A	A	A	A	A	A	A	A	A	A	A	A	A	A	A	A	A	A	A	A	A	A	A	A	A	A	A	A	A
YES	r_298	Cc_TOG913415_2_002_00001_Sep08_374	ATACAATTTTTTTGCTTTATATTTTAATATTAGAGTTAGTTAAAACGGGTTAAGTGAACT[T/G]TATCCCATGATAAAGTGGGTCCTAGGAACTCATTGATCATTAGTACAATGTRTTTTCTAG	Locus-6	Cc_TOG913415_2_002_00001_Sep08_374	A	B	A	B	A	A	A	A	A	A	A	A	A	A	A	A	A	A	A	A	A	A	A	A	A	A	A	A	A	A	A	A	A	A	A	A	A	A	A	A	A	A	A	A
YES	r_649	Cc_TOG913421_2_002_00001_Sep08_386-387_up	TTTGTTAAcAgTGTTTATATTGCATTATAATTATTTAAcTAATGGCTGCTTGCAGGATTT[T/C]NGGGAGGAACATGAAGCTTACAaTGttgTtCTgcacCAtGTGAaatgTTGTTCTGCaccA	Locus-66	Cc_TOG913421_2_002_00001_Sep08_386-387_up	A	B	A	B	A	A	A	A	A	A	A	A	A	A	A	B	A	A	A	A	A	A	A	A	A	A	A	A	A	A	A	A	A	A	A	A	A	A	A	A	A	A	A	A
YES	r_490	Cc_TOG913485_1_002_00001_Sep08_145	AGCATACATTAACACAGTTATTTTGCCTGATTTATTCATTATTTTACGTAATTGATCACt[A/G]TTGTGCCCTAAACATTGACTCTAATGATACTTGTACCTTGGTTGTtYTCCTATTCtYTAT	Locus-484	Cc_TOG913485_1_002_00001_Sep08_145	A	B	A	B	A	A	A	A	A	A	A	A	A	A	A	A	A	A	A	A	A	A	A	A	A	A	A	A	A	A	A	A	A	A	A	A	A	A	A	A	A	A	A	A
YES	r_254	Cc_TOG914210_1_002_00001_Sep08_85	TCCTGATTATCCCTTCAAACCTCCCAAGGTATACACCAAAAACTTTTACCACATTCTGAC[A/T]CCCATTTTCTTTATTTCAGCCAATCTTTCATTTACAAATRACTATGGATAANCATAGAGT	Locus-205	Cc_TOG914210_1_002_00001_Sep08_85	A	B	A	B	B	B	B	B	B	A	A	B	B	B	A	B	A	A	A	A	A	A	A	A	A	A	A	A	A	A	A	A	A	A	A	A	A	A	A	A	A	A	A	A
YES	r_219	Cc_TOG914613_2_002_00001_Sep08_855	GGGACACCACTCAGCAGAAGCCGCACTGGTGATTACAAGAATCCCTATACATAGAAGAGC[A/T]ATGGTCCATGCAGCAAGTTTCCGYCTAGATTTCTCATTYTGTTCATCTGTACAAACAWCT	Locus-675	Cc_TOG914613_2_002_00001_Sep08_855	A	B	A	B	B	B	B	B	B	A	A	B	B	B	A	B	A	A	A	A	A	A	A	A	A	A	A	A	A	A	A	A	A	A	A	A	A	A	A	A	A	A	A	A
YES	r_193	Cc_TOG914633_1_003_00001_Sep08_1262	tggaattttgctgatgaactatattgtttctgttttggcagcaatttatatgcccgaggt[T/G]agtataaacttgcattatgtgtcaatcacttacatagaattctttatttttttctttaca	Locus-299	Cc_TOG914633_1_003_00001_Sep08_1262	A	H	A	H	A	A	A	A	A	A	A	A	A	A	A	A	A	A	A	A	A	A	A	A	A	A	A	A	A	A	A	A	A	A	A	A	A	A	A	A	A	A	A	A
YES	r_375	Cc_TOG914635_2_002_00001_Sep08_438	AATCTTTTTATTACAAGCACAAAGTGTTACTTTATAGTGAAAGCTGAGGATTGAAACAcA[C/G]TAAATTCAATTCTGTTTATAACAGGGAAGTATGAAATAAAAGACGATTTCAGATGAAAAC	Locus-189	Cc_TOG914635_2_002_00001_Sep08_438	A	B	A	B	B	B	B	B	B	A	A	B	B	B	A	B	A	A	A	A	A	A	A	A	A	A	A	A	A	A	A	A	A	A	A	A	A	A	A	A	A	A	A	A
YES	r_486	Cc_TOG914662_2_002_00001_Sep08_133	ATNAGTGAtNATGAACCGTGAATTTCTTTCGGCTGCTTTATTTGAGTTATAACTAGCTAt[A/G]CTTTTCCTTGAACATGCCAGCTTTGTGATTTATATGAAAATGATTCAATTTTTGATAAGT	Locus-77	Cc_TOG914662_2_002_00001_Sep08_133	A	B	A	B	A	A	A	A	A	_	A	A	A	A	A	A	A	A	A	A	A	A	A	A	A	A	A	A	A	A	A	A	A	A	A	A	A	A	A	A	A	A	A	A
YES	r_659	Cc_TOG914901_1_002_00001_Sep08_519_up	TGACAAGATGTTGGAAATTGATAGCCAAACCAATTGGAATTTGAAGATTCCTTTTTTTTT[T/C]NTCNNNTANGTAATTATAGACCATCCTTAATATTTCTGTGGCAATCCTGCAGGCCCCGGA	Locus-373	Cc_TOG914901_1_002_00001_Sep08_519_up	A	B	A	B	H	H	B	H	H	H	A	H	A	A	A	_	A	A	A	A	A	A	A	A	A	A	A	A	A	A	A	A	A	A	A	A	A	A	A	A	A	A	A	A
YES	r_521	Cc_TOG915207_2_002_00001_Sep08_299	TGATGATGGAACTTTCAAAGTAGAAATTACAATTTACAAGTTCTCTTTAACTAGCTCCTT[A/T]AGAACCATTATTTTTTTCCTCCAAAGAGTATTGTTATATACAAGTTCTCTTTAACTATCA	Locus-276	Cc_TOG915207_2_002_00001_Sep08_299	A	B	A	B	B	B	B	B	B	A	A	B	B	B	A	B	A	A	A	A	A	A	A	A	A	A	A	A	A	A	A	A	A	A	A	A	A	A	A	A	A	A	A	A
YES	r_263	Cc_TOG915278_1_002_00001_Sep08_235	TTTTTAAAAAATAAAGAAAAAATCAAGTCTTTTTAACAGAATCCAGGATAAAAATGAAAT[A/T]TCTTTGGAGTCTCTGAAGCATCCTAGGACCAATAATACCAAAATAAAATGAGAAACACCA	Locus-615	Cc_TOG915278_1_002_00001_Sep08_235	A	B	A	B	A	A	A	A	A	A	A	A	A	A	A	A	A	A	A	A	A	A	A	A	A	A	A	A	A	A	A	A	A	A	A	A	A	A	A	A	A	A	A	A
YES	r_207	Cc_TOG915291_1_002_00001_Sep08_501	AGaTTTARTGTTTTGACTGTTTTCTAATGTAGTCAGGGTACTGTGTTGTTAAATTtTATG[T/G]TAATATTGCAACGCAGGGCAACATTGAAAATTTGTTCCCACCACAATGTTACTGATTTGT	Locus-115	Cc_TOG915291_1_002_00001_Sep08_501	A	B	A	B	B	B	B	B	B	A	A	B	B	B	B	B	A	A	A	A	A	A	A	A	A	A	A	A	A	A	A	A	A	A	A	A	A	A	A	A	A	A	A	A
YES	r_419	Cc_TOG915292_1_002_00001_Sep08_291	ATACACAAGATTTGRACATGACATTGCCATGTTTATAATCGATATGAAAGGATCCACACC[T/C]AAAGTACACGAACATGTCTGGCTTGATTCTAAAACATTTGAGGAATAACATTTGTCATCA	Locus-73	Cc_TOG915292_1_002_00001_Sep08_291	A	B	A	B	B	B	B	B	B	A	A	B	B	B	B	A	A	A	A	A	A	A	A	A	A	A	A	A	A	A	A	A	A	A	A	A	A	A	A	A	A	A	A	A
YES	r_548	Cc_TOG915293_1_002_00001_Sep08_1318	CATTCCTAAAGCTTTCAATCTATAAGCACATACCAAGTGCAAAGTAAGAGGAAGAAAAtA[T/C]TATAAACAGTGACCTAGGTATCAACCACTTAACATCACAAGCTTTTATTTTTCTGACACT	Locus-182	Cc_TOG915293_1_002_00001_Sep08_1318	A	B	A	B	B	B	B	B	B	A	A	B	B	B	B	B	A	A	A	A	A	A	A	A	A	A	A	A	A	A	A	A	A	A	A	A	A	A	A	A	A	A	A	A
YES	r_333	Cc_TOG915404_2_002_00001_Sep08_799	GCTCTTCCTCTGCATCAGTGTCCTAAGGGAACAAGAACACAGAGCTGAACTTAGCCTTTG[A/G]TTATTGTATGATGAAATTGAAAAGGCTTGTTGGCAATACGTCATGTGTATGCAATAACAA	Locus-644	Cc_TOG915404_2_002_00001_Sep08_799	A	B	A	B	A	A	A	A	A	A	A	A	A	A	A	A	A	A	A	A	A	A	A	A	A	A	A	A	A	A	A	A	A	A	A	A	A	A	A	A	A	A	A	A
YES	r_209	Cc_TOG915502_1_002_00001_Sep08_287	CTGAATGTCCTTCTAATGCAAGAGCACCATGTTTTGCTAGACCTGCAAGAGCAGAATCAG[T/C]CCTTACAAATTCAGTGGTCCAACCAATGGCTCAGGGACAGGGCTGTGATTTTAGTACACT	Locus-45	Cc_TOG915502_1_002_00001_Sep08_287	A	B	A	B	A	A	A	A	A	A	A	A	A	A	A	A	A	A	A	A	A	A	A	A	A	A	A	A	A	A	A	A	A	A	A	A	A	A	A	A	A	A	A	A
YES	r_046	Cc_TOG915521_1_002_00001_Sep08_157	CCAAACACATGAATCCAAACTAATARAAAAAATATATCGGTAGTGACAAACAATAgACAA[A/T]TGAgTTGTGACAgATGGGGCATGCTTACATGTGAAGCCCATATTTCatcatgTtTTgaAT	Locus-354	Cc_TOG915521_1_002_00001_Sep08_157	A	B	A	B	A	A	A	A	A	A	A	A	A	A	A	A	A	A	A	A	A	A	A	A	A	A	A	A	A	A	A	A	A	A	A	A	A	A	A	A	A	A	A	A
YES	r_510	Cc_TOG915613_1_002_00001_Sep08_778	CTGAATGAGTGGTGGATCATAAATTAACCCTTTAGATCTTTATGTTTAGAACCCCTTGAT[A/C]AGGTGCAATCTTTCTCAAAATGTAAATAGATAGATAAATAAAAGGAAATAGAAGAATAGC	Locus-313	Cc_TOG915613_1_002_00001_Sep08_778	A	B	A	B	B	A	A	A	A	A	A	A	A	A	A	_	A	A	A	A	A	A	A	A	A	A	A	A	A	A	A	A	A	A	A	A	A	A	A	A	A	A	A	A
YES	r_579	Cc_TOG915674_2_002_00001_Sep08_464	TTAgWTTGcYGACAAAATATAAACCATCCAAATATTAACATCAAGAGAACAAAGATAATt[A/G]AGTTTCATCCTAACCCAAAAGAAATATACTGTTACAATGACTACAaNNCACATAGATGGT	Locus-338	Cc_TOG915674_2_002_00001_Sep08_464	A	B	A	B	A	A	A	A	A	A	A	A	A	A	A	A	A	A	A	A	A	A	A	A	A	A	A	A	A	A	A	A	A	A	A	A	A	A	A	A	A	A	A	A
YES	r_350	Cc_TOG915697_1_002_00001_Sep08_588	TTCAATTGAGGGGAACTTGCTTCATTTGACTTGTATGGATGGAGATGCGCTAATTTATAC[T/C]GGTATTTTTAAATGTGTGCTTCAAGACTTAAATATACAGTTTCCATGCCAAGAAAACTAA	Locus-364	Cc_TOG915697_1_002_00001_Sep08_588	A	B	A	B	A	A	H	A	A	A	A	A	A	A	A	H	A	A	A	A	A	A	A	A	A	A	A	A	A	A	A	A	A	A	A	A	A	A	A	A	A	A	A	A
YES	r_494	Cc_TOG915746_2_002_00001_Sep08_72	AGGTCTCgatGCTGCTGGTAAGaCACCATCTTGTACAAGCTcAAGCTTGGAGAAAT[T/C]GTCACCACTATCCCCACCATTGGTAATTTCACTCTCCTCACTGTTGCTCCTTATTTTCCC	Locus-466	Cc_TOG915746_2_002_00001_Sep08_72	A	B	A	B	B	B	B	B	B	A	A	B	B	B	A	B	A	A	A	A	A	A	A	A	A	A	A	A	A	A	A	A	A	A	A	A	A	A	A	A	A	A	A	A
YES	r_357	Cc_TOG915802_1_002_00001_Sep08_913	TTGGTCTTGTGGGGTGACCTTATATGTCATGTTGGTGGGTGCATATCCTTTTGAGGATCC[A/T]GAGGAACCTAAAAATTTCCGCAAGACGATTCATGTAACCTACTGCACCTYTTTTTAGGTC	Locus-293	Cc_TOG915802_1_002_00001_Sep08_913	H	B	H	B	B	B	B	B	B	H	H	B	B	B	H	B	H	H	H	H	H	H	H	H	H	H	H	H	H	H	H	H	H	H	H	H	H	H	H	H	H	H	H	H
YES	r_212	Cc_TOG915884_2_002_00001_Sep08_568	AAGGAAGGAAGCAATGGACAGAGGTGAGAAATACAAAATTACTCACCTGAGGCGCAATAt[A/T]GAGATGGACGAGTATGACTACATGCATTGGCGTAGATCATTTGAGGAAAGAGAAGCATTG	Locus-752	Cc_TOG915884_2_002_00001_Sep08_568	A	B	A	B	A	A	A	A	A	A	A	A	A	A	A	A	A	A	A	A	A	A	A	A	A	A	A	A	A	A	A	A	A	A	A	A	A	A	A	A	A	A	A	A
YES	r_607	Cc_TOG915900_1_002_00001_Sep08_270	ATACAAGGATAGCACTTTGATCATGCAGTTGTTGAGAGACAACCTGACYCTGTGGACCTC[A/T]GATTTGCCAGAGGATGGAGGTACTGGAAATGGTTGAAGTTTGATATAAAATTCATTTGGC	Locus-167	Cc_TOG915900_1_002_00001_Sep08_270	A	B	A	B	H	H	H	H	H	A	A	H	B	H	B	B	A	A	A	A	A	A	A	A	A	A	A	A	A	A	A	A	A	A	A	A	A	A	A	A	A	A	A	A
YES	r_359	Cc_TOG916001_1_002_00001_Sep08_115	AGTCTTTGAATATATTAGGAAAAAANTATTTTTTGCGGACAAGACTGATCCCTAACATTt[A/G]TTATGTGATTATTTTAACCTGAATGAGAGTGCTATTATTGATGgRATTTGATAAGTAGTA	Locus-426	Cc_TOG916001_1_002_00001_Sep08_115	A	B	A	B	B	B	B	B	B	A	A	B	B	B	A	B	A	A	A	A	A	A	A	A	A	A	A	A	A	A	A	A	A	A	A	A	A	A	A	A	A	A	A	A
YES	r_301	Cc_TOG916065_1_002_00001_Sep08_206	GGACATCACATTGGGTGTTGCATTGGGTTCAGCAACTCAGATTGCCATGTTtGTGGTAAG[A/C]TACAAACCTTTAATATGTAAATGGATTCTTTCATTTAGKTTTTTTTTTTYTCCTTTTACC	Locus-286	Cc_TOG916065_1_002_00001_Sep08_206	A	B	A	B	A	A	A	A	A	A	A	A	A	A	A	A	A	A	A	A	A	A	A	A	A	A	A	A	A	A	A	A	A	A	A	A	A	A	A	A	A	A	A	A
YES	r_222	Cc_TOG916106_2_002_00001_Sep08_407	AATCTCCTGCTGGAACACTGACTTTTGATCACAACACCATGTGTGGTATGCAACTCTTCT[A/G]TTATCTCTTAAAAGTTGCTTTTGGGATGGATAATCATGTTTATTGCGTTGATAGTTTTTG	Locus-5	Cc_TOG916106_2_002_00001_Sep08_407	A	B	A	B	B	B	B	B	B	A	A	B	B	B	B	B	A	A	A	A	A	A	A	A	A	A	A	A	A	A	A	A	A	A	A	A	A	A	A	A	A	A	A	A
YES	r_706	Cc_TOG916106_2_002_00001_Sep08_476	TAAAAGTTGCTTTTGGGATGGATAATCATGTTTATTGCGTTGATAGTTTTTGCATCTGTA[T/C]AATGTGGGTGGATAACTGCAAATTTCATTCACAAAGGGGATGGAGTGGAATTGAAAACAT	Locus-25	Cc_TOG916106_2_002_00001_Sep08_476	A	B	A	B	A	A	A	A	A	A	A	A	A	A	A	A	A	A	A	A	A	A	A	A	A	A	A	A	A	A	A	A	A	A	A	A	A	A	A	A	A	A	A	A
YES	r_652	Cc_TOG916130_2_002_00001_Sep08_148-149_up	TACATATATATNNATTATTTCAACATTTTTTCATACTTGGGGTGTCCAAGGGTTTACTTA[C/G]NTTTTACTTTGTAAAAGAATATTTTTTATTCAAAAAAAATGTATGGCATGGTATGGTATA	Locus-322	Cc_TOG916130_2_002_00001_Sep08_148-149_up	A	B	A	B	H	A	A	A	A	A	A	A	H	A	A	_	A	A	A	A	A	A	A	A	A	A	A	A	A	A	H	A	A	A	A	A	A	A	A	A	A	A	A	A
YES	r_137	Cc_TOG916151_1_002_00001_Sep08_335	AAAAGTGAGTTTGAGAACAGTGCCAAGGCCTCCAtCTCCTTCAATAAGTTCCACCTTTTG[A/G]AAGaGTTCCGGAAGCTCTCGACCAACGAGYTTTCCTATTTCAAGGCCAccaaacagatcc	Locus-97	Cc_TOG916151_1_002_00001_Sep08_335	A	B	A	B	B	B	B	B	B	A	A	B	B	B	A	A	A	A	A	A	A	A	A	A	A	A	A	A	A	A	A	A	A	A	A	A	A	A	A	A	A	A	A	A
YES	r_611	Cc_TOG916154_1_002_00001_Sep08_1025	TGAATTTTTAATGGATMTAAATGGATTAATGGGTTATTTTTATCCRGTCTATTATGATCc[A/G]CCTAAAAGATTGTCCGATCCATCCATTTGCCACCNCTGGCCAAAAGTAATTGAGTGAGTT	Locus-709	Cc_TOG916154_1_002_00001_Sep08_1025	A	B	A	B	B	B	B	A	B	A	A	B	A	B	A	H	A	A	A	A	A	A	A	A	A	A	A	A	A	A	A	A	A	A	A	A	A	A	A	A	A	A	A	A
YES	r_143	Cc_TOG916184_2_002_00001_Sep08_637	ACCATTGAGCTATCGAGGAGCTGATGTCTTCATACTTGCCTTTTCACTCATAAGCAAGGC[T/G]AGCTATGAAAATATCGCAAAGAAGGTTKATTTTTTTCATGTGAAGAATTCAATTRGGATA	Locus-444	Cc_TOG916184_2_002_00001_Sep08_637	A	A	A	A	A	A	A	A	A	A	B	A	A	A	A	A	A	B	B	A	A	A	B	A	A	A	B	A	A	A	H	A	A	A	A	A	H	A	A	B	A	A	H	H
YES	r_067	Cc_TOG916205_2_002_00001_Sep08_134	TTTTTTAATCSCTTGATTAACGGTTTCATTGGGATCCGTTAATCGAAATTAAGAATGGTA[A/C]TGATTTGACTGTAAGACCCCCCGAAAGTGTGAATAATRGCATGGTGGTGTTTGAACTTTG	Locus-330	Cc_TOG916205_2_002_00001_Sep08_134	A	B	A	B	B	B	B	B	B	A	A	B	B	B	B	_	A	A	A	A	A	A	A	A	A	A	A	A	A	A	A	A	A	A	A	A	A	A	A	A	A	A	A	A
YES	r_459	Cc_TOG916217_1_002_00001_Sep08_804	TGCACCAAGAGACATGTCATAAGTTAATATAATGCATCTTGGTGTTTATGAGGAATTATG[T/C]AGTGCaaaGTCACAATATGTAGCTTTTCATCATGCAATCATGCATTATGGGCCACATTTT	Locus-584	Cc_TOG916217_1_002_00001_Sep08_804	A	B	A	B	B	B	B	B	B	A	A	B	B	B	B	H	A	A	A	A	A	A	A	A	A	A	A	A	A	A	A	A	A	A	A	A	A	A	A	A	A	A	A	A
YES	r_566	Cc_TOG916363_1_002_00001_Sep08_451	TGTCTGACTACCCTTAATTTCCCATCACTTATAAGATGAAACATCTAGTTAATTTGTCTG[T/C]ATgTACaGAAAaATAATTGTGTCCAGCCATWGATYGAAAKTTCGAAATTTTCTTTCCCTA	Locus-280	Cc_TOG916363_1_002_00001_Sep08_451	A	B	A	B	B	B	B	B	B	A	A	B	B	B	A	B	A	A	A	A	A	A	A	A	A	A	A	A	A	A	A	A	A	A	A	A	A	A	A	A	A	A	A	A
YES	r_368	Cc_TOG916436_2_002_00001_Sep08_350	TTTATACTTCTTTTTGAGTTGGCTACTACTATCCACCGTCATGACCACTTTGTGAACACA[A/G]CCACTGACATAATTTCTTTGTTATCTTGCGAGTTTTTNAAGACAAGGAAACTCATAATCA	Locus-711	Cc_TOG916436_2_002_00001_Sep08_350	A	H	A	H	A	A	A	A	A	A	A	A	A	A	A	A	A	A	A	A	A	A	A	A	A	A	A	A	A	A	A	A	A	A	A	A	A	A	A	A	A	A	A	A
YES	r_427	Cc_TOG916452_1_002_00001_Sep08_489	TGCTCTTATTCTGAACTGAAGTCTATcGATTTCATGGTGATACtTAATGCAATAGCTTTG[T/C]CTTCTATCAATAGACCTGCGATCCTTGATGCAACGTATAWTTTGCTTTTGATTTSATACA	Locus-370	Cc_TOG916452_1_002_00001_Sep08_489	A	B	A	B	B	B	B	B	B	A	A	B	B	B	B	B	A	A	A	A	A	A	A	A	A	A	A	A	A	A	A	A	A	A	A	A	A	A	A	A	A	A	A	A
YES	r_452	Cc_TOG916702_1_003_00001_Sep08_1011	GCCCAGCCCTAACCATTTCCAAGGTTTGATTTTACTTTGCTTGTCGGTCTTGATTTTTAT[A/T]ACTTTTGCATTAGCTAGATAGAATTTATGAATCACCATGTGTGTTTTCTCTGGTATAAGC	Locus-437	Cc_TOG916702_1_003_00001_Sep08_1011	A	B	A	B	B	B	B	B	B	A	A	B	B	B	H	B	A	A	A	A	A	A	A	A	A	A	A	A	A	A	A	A	A	A	A	A	A	A	A	A	A	A	A	A
YES	r_585	Cc_TOG916703_1_002_00001_Sep08_402	ACTTTCTATTCTTTTCAATCTCGCAATCTCCAAGGTCTCTTGAGTTGCTTTTATTTTTTA[T/C]ACAATGGTTTAATCATTAATTAAGCTTATGAATTAAGCAAGTCGCTATGTAGTACATTGA	Locus-75	Cc_TOG916703_1_002_00001_Sep08_402	A	B	A	B	A	A	A	H	A	A	A	A	H	H	A	A	A	A	A	A	A	A	A	A	A	A	A	A	A	A	A	A	A	A	A	A	A	A	A	A	A	A	A	A
YES	r_461	Cc_TOG917719_1_002_00001_Sep08_772	TGAACAAATAAAAAAAANTGTGYTAAAAATGTGAAAAGCTAAGAAAAATAGGTCAAGGAT[A/T]AACATTTTGTGTGAACAAGTAATTGCAAGGAGGGAGGGAAGTATARGAAGTNNTATGTAG	Locus-214	Cc_TOG917719_1_002_00001_Sep08_772	A	B	A	B	A	A	A	A	A	A	A	_	H	A	A	H	A	A	A	A	A	A	A	A	A	A	A	A	A	A	A	A	A	A	A	A	A	A	A	A	A	A	A	A
YES	r_178	Cc_TOG917728_2_002_00001_Sep08_133	TTGTACCATCATTAGAAGTTAAAGATTCGCGCTCTTCAAAAGTTGGTGGGCACTGCAAAA[A/T]GGAATTTTAGGCATCATATCATAAGCTCATAACAAATAATTATAAACCATAAACTAAAGT	Locus-93	Cc_TOG917728_2_002_00001_Sep08_133	A	B	A	B	B	B	B	B	B	A	A	B	B	B	B	B	A	A	A	A	A	A	A	A	A	A	A	A	A	A	A	A	A	A	A	A	A	A	A	A	A	A	A	A
YES	r_300	Cc_TOG917730_1_002_00001_Sep08_604	ATCAAATCNNNGTCTGCAAAATCCATTTAGGCAACTCCAAAATGGAGAAATTCTTAGACA[A/C]CACAGAAGCAGTCCACATAAAACAACACATGACAAAGCACAATTGTACTAAAACTCAGAT	Locus-60	Cc_TOG917730_1_002_00001_Sep08_604	A	B	A	B	B	B	B	B	B	A	A	B	B	B	B	B	A	A	A	A	A	A	A	A	A	A	A	A	A	A	A	A	A	A	A	A	A	A	A	A	A	A	A	A
YES	r_009	Cc_TOG917794_2_002_00001_Sep08_783	GGATTCTTAGGCGCTCAAAATTGTCATATCTGAATCTGTCATCATCTAGATATTTGGCTT[A/G]TAATGGTGCCATTGAGCTGCAAGCATTTCTCTATCTTCATAGTTCATAACACCTTAGCAT	Locus-629	Cc_TOG917794_2_002_00001_Sep08_783	A	B	A	B	B	B	B	B	B	A	A	B	B	B	A	A	A	A	A	A	A	A	A	A	A	A	A	A	A	A	A	A	A	A	A	A	A	A	A	A	A	A	A	A
YES	r_308	Cc_TOG917884_1_002_00001_Sep08_68	GCTCGCCAAATGAGAaTGAGAGAGTCCATGGCTTCAACACC[T/C]CCAACTTGTTCATTGCATTCAGGTTCAGCGTAGCTTCCTCTTCACTTTGTCCACCAGACA	Locus-575	Cc_TOG917884_1_002_00001_Sep08_68	H	B	H	B	A	A	A	A	A	H	H	A	A	A	A	A	H	H	H	H	H	H	H	H	H	H	H	H	H	H	H	H	H	H	H	H	H	H	H	H	H	H	H	H
YES	r_735	Cc_TOG918200_1_002_00001_Sep08_259	CGAAAAATAAACTCATGCAAAAAATTATCAACAACCATGACATACATAATGACAAAAATG[T/C]TCAAATATGTCCTGACTGGCAATCAAGGAGGATCAGYGTGTCAGAAAATGATGTGTTAAA	Locus-58	Cc_TOG918200_1_002_00001_Sep08_259	A	H	A	H	A	A	A	A	A	A	A	A	A	A	A	_	A	A	A	A	A	A	A	A	A	A	A	A	A	A	A	A	A	A	A	A	A	A	A	A	A	A	A	A
YES	r_134	Cc_TOG918200_1_002_00001_Sep08_296	TGACATACATAATGACAAAAATGYTCAAATATGTCCTGACTGGCAATCAAGGAGGATCAG[T/C]GTGTCAGAAAATGATGTGTTAAATAAACATGGAATTACAGCTAAACTCAAACTATAAAAC	Locus-181	Cc_TOG918200_1_002_00001_Sep08_296	A	B	A	B	A	A	A	A	A	A	A	A	A	A	A	B	A	A	A	A	A	A	A	A	A	A	A	A	A	A	A	A	A	A	A	A	A	A	A	A	A	A	A	A
YES	r_177	Cc_TOG918253_2_002_00001_Sep08_1154	agtttagttttcgtaatcttatatccccaYaaagttgtgttagagtgcgagattgtctta[T/C]tgctgcctttcattaagttgcatgcgattattcactcaattggtatatatttggattgca	Locus-679	Cc_TOG918253_2_002_00001_Sep08_1154	A	A	A	A	A	A	A	A	A	A	A	A	A	A	A	A	A	A	A	A	A	A	A	A	A	A	A	A	A	A	A	A	A	A	A	A	A	A	A	A	A	A	A	A
YES	r_570	Cc_TOG918275_1_002_00001_Sep08_349	GAACTGCCTGTGCTTTGTGGCCTTGCATTGAAAATTCAAAATAAtTAGGTCTGGATGTCA[T/C]GATCTAGTGAGCTGTACTGATATCTGAACAAGTGTGGAAATTATCAAATATTTGGAAGAT	Locus-288	Cc_TOG918275_1_002_00001_Sep08_349	A	B	A	B	A	A	A	A	A	A	A	A	A	A	A	A	A	A	A	A	A	A	A	A	A	A	A	A	A	A	A	A	A	A	A	A	A	A	A	A	A	A	A	A
YES	r_678	Cc_TOG918275_1_002_00001_Sep08_513-514_down	AATCAAAAGATTGATTTGCCTATTCAATGAGAATGATTATACTtaATCATCTATTCAGGN[T/G]TTGGTTTCCCCATGCAATGATAATGAATCTACTTAATCATGTAACTAACCTTGAATGTCA	Locus-377	Cc_TOG918275_1_002_00001_Sep08_513-514_down	A	B	A	B	B	B	B	B	B	A	A	B	B	B	B	H	A	A	A	A	A	A	A	A	A	A	A	A	A	A	A	A	A	A	A	A	A	A	A	A	A	A	A	A
YES	r_217	Cc_TOG918373_2_002_00001_Sep08_520	AAAAATCTAAGTTCTTCGCCGAAGAACTGACATCAATCATGCCGAGGAACATTGGTaGTG[C/G]TTGCTGAAGTTATAAGTTATGATCATTTCTGTTGCTTAGCCAATGAGTGAATTTACCGAT	Locus-309	Cc_TOG918373_2_002_00001_Sep08_520	A	B	A	B	A	A	A	A	A	A	A	A	A	A	A	A	A	A	A	A	A	A	A	A	A	A	A	A	A	A	H	A	A	A	A	A	A	A	A	A	A	A	A	A
YES	r_322	Cc_TOG918556_1_002_00001_Sep08_321	TGATGCTGGTTTAAACAGTGGTGGCCTGGTGGATTGGGTAAAGTGTCAACACATGGTATT[A/G]TTTATGCCCGACTAATTACTGATGGTCGAGATTACGGAGTGCATGGTAGTTAAATACTTT	Locus-13	Cc_TOG918556_1_002_00001_Sep08_321	A	B	A	B	A	A	A	A	A	A	A	A	A	A	A	A	A	A	A	A	A	A	A	A	A	A	A	A	A	A	A	A	A	A	A	A	A	A	A	A	A	A	A	A
YES	r_574	Cc_TOG918733_1_002_00001_Sep08_501	CTCTAAGAGTAGAGATGTATGAATTGATTTTAACTTCCAAAGAAGTTTAATTCATTATAC[T/C]TTTTCATTTTCTTCTCTGACAAGTGTTTATTTGAAAAGTTTATTTAAATAGAACCTAAGA	Locus-126	Cc_TOG918733_1_002_00001_Sep08_501	A	B	A	B	B	B	B	B	B	A	A	B	B	B	A	B	A	A	A	A	A	A	A	A	A	A	A	A	A	A	A	A	A	A	A	A	A	A	A	A	A	A	A	A
YES	r_700	Cc_TOG918864_2_002_00001_Sep08_45	ACTGTctTTTCAGTTTtTCAAAGCCTAAAA[T/C]CACCAAGACTGTCATTATCTCACATTGATTCCTTAGACCTGTAYTAGGACAATTTTCAAA	Locus-12	Cc_TOG918864_2_002_00001_Sep08_45	A	B	A	B	A	A	A	A	A	A	A	H	A	A	A	_	A	A	A	A	A	A	A	A	A	A	A	A	A	A	A	A	A	A	A	A	A	A	A	A	A	A	A	A
YES	r_462	Cc_TOG918864_2_002_00001_Sep08_662	CTCACCATTTCTCCTCATCTTCTCTCTTCGCTTATTCTCTGCCTCTAGTTTTCACTTTTA[A/G]ATTCCCTTCACCCCAAAAAAGTAATTAAAATGATCAGTCATGATAAAACCTGAGTATGAA	Locus-83	Cc_TOG918864_2_002_00001_Sep08_662	A	A	A	A	A	A	A	A	A	A	A	A	A	A	A	_	A	A	A	A	A	A	A	A	A	A	A	A	A	A	A	A	A	A	A	A	A	A	A	A	A	A	A	A
YES	r_208	Cc_TOG918891_1_002_00001_Sep08_545	TTGCTACAGKGGARATCAARATTCCGKGATTCCACTGACTGGAAGCCGTACCTTAGTTCA[A/G]AAGTTGGCAAGAAAATTAGGACTGAATACAACAGGGCCTTATAGAGTATGGTTTGAAGGC	Locus-92	Cc_TOG918891_1_002_00001_Sep08_545	A	A	A	A	A	A	A	A	A	A	A	A	A	A	A	A	A	A	A	A	A	A	A	A	A	A	A	A	A	A	A	A	A	A	A	A	A	A	A	A	A	A	A	A
YES	r_630	Cc_TOG918895_2_002_00001_Sep08_98	AAAACCAGAGGTAGCTTCGTTCCTCGAAAATCACAATACTKTACTACAATTAACTGTTAC[T/C]GTGCAATCAATTTGTCCATCTTTCTATTATAAATTGTACCGTAAATCTTAATGGAATCTC	Locus-178	Cc_TOG918895_2_002_00001_Sep08_98	A	B	A	B	A	A	A	A	A	A	A	A	A	A	A	A	A	A	A	A	A	A	A	A	A	A	A	A	A	A	A	A	A	A	A	A	A	A	A	A	A	A	A	A
YES	r_157	Cc_TOG918991_1_002_00001_Sep08_126	GCTTATTTGCSACTTTCTAACCTAAGGGTTACTGTCTTCCTTTgAAGTTTTAATTTCTAT[C/G]GGCCCAGGGTTTTCAAAATATGAACTACTGCGTTTTGCTAGTTGCTACTAATCAAAATAT	Locus-376	Cc_TOG918991_1_002_00001_Sep08_126	A	B	A	B	H	H	_	H	_	A	A	_	B	H	A	B	A	A	A	A	A	A	A	A	A	A	A	A	A	A	A	A	A	A	A	A	A	A	A	A	A	A	A	A
YES	r_601	Cc_TOG919004_1_002_00001_Sep08_383	ATGtaTTGCTACTCCATGTGCTTTcAATGACATTACTATTGGAAAAATcAAAAGCTGTA[A/G]tTGATTTCCAGTCTAATATTATCAATAACCAACCaAATATTTTCTCTTGTATGAACTTA	Locus-396	Cc_TOG919004_1_002_00001_Sep08_383	A	A	A	A	A	A	A	A	A	A	A	A	A	A	A	A	A	A	A	A	A	A	A	A	A	A	A	A	A	A	A	A	A	A	A	A	A	A	A	A	A	A	A	A
YES	r_015	Cc_TOG919050_1_002_00002_Sep08_50	GATGATGTTGTTAGGGGAAcCTTGAGATTGGGAG[T/C]CTGAGAGAAGTTGATGTTAAGTCTGGGCTTCCTGCCACTACAAGTACTGAAAGATTGGAA	Locus-52	Cc_TOG919050_1_002_00002_Sep08_50	A	B	A	B	B	B	B	B	B	A	A	B	B	B	B	B	A	A	A	A	A	A	A	A	A	A	A	A	A	A	A	A	A	A	A	A	A	A	A	A	A	A	A	A
YES	r_709	Cc_TOG919160_2_002_00001_Sep08_306_up	TGTGTTTTCTTTTATATTCCTACTTTATGYTCATTCCGTTGGCCTGTGAGCTTTTATTCC[A/C]NAATGATTGGGAATGTAGAGGTCATGGAATTCAATTGCTTATGCACGCAGCACGCGTAA	Locus-297	Cc_TOG919160_2_002_00001_Sep08_306_up	A	B	A	B	A	A	A	A	A	A	A	A	A	A	A	A	A	A	A	A	A	A	A	A	A	A	A	A	A	A	A	A	A	A	A	A	A	A	A	A	A	A	A	A
YES	r_441	Cc_TOG919160_2_002_00001_Sep08_375	TGGGAATGTAGAGGTCATGGAATTCAATTGCTTATGCACGCAGCACGCGTAAGAAAGGAT[C/G]AACATGTATATTTGTTTCTTTTAAACCTGTTTTTATGATCAAATCTCTTTAWGTATTCAT	Locus-336	Cc_TOG919160_2_002_00001_Sep08_375	A	B	A	B	B	B	B	B	B	A	A	B	B	B	B	B	A	A	A	A	A	A	A	A	A	A	A	A	A	A	A	A	A	A	A	A	A	A	A	A	A	A	A	A
YES	r_246	Cc_TOG919211_1_002_00002_Sep08_178	CTCTTCAAAGGATCTAATCTAATCTTGAGATCATGTCCCCAATgAAGAGAGATAATGTGA[A/C]TTGTTTTCATTCATGtCATTTAAGTTTTCTCTKCCCACTTCCCATTACTTTTTGATAGCA	Locus-145	Cc_TOG919211_1_002_00002_Sep08_178	A	B	A	B	B	B	B	B	B	A	A	B	B	B	A	A	A	A	A	A	A	A	A	A	A	A	A	A	A	A	A	A	A	A	A	A	A	A	A	A	A	A	A	A
YES	r_234	Cc_TOG919333_2_002_00001_Sep08_222	CTTRTCTCCCAGAAGGAATGATGGTTCATCACaCGAGTCTCCATCTGGAATCAGGTCATT[T/C]AGGAAATTAgAAGCTTCAAGGACTGGTCAAAAGGTAACCTTGTTCCTTCATTTCTATTCC	Locus-605	Cc_TOG919333_2_002_00001_Sep08_222	A	B	A	B	A	A	A	A	A	A	A	A	A	A	A	A	A	A	A	A	A	A	A	A	A	A	A	A	A	A	A	A	A	A	A	A	A	A	A	A	A	A	A	A
YES	r_442	Cc_TOG919337_2_002_00001_Sep08_270	ATTAGATTTAGAGGAGCTAGTTTCTCCAATGTTTTGTCGTGAGATAAAAACCCTAAATCG[T/C]TTATTTTCTTATTGAGTTGTTGTCTGGTCTGAAGAAAcGGTTCTCACACTTGTGGTTWGT	Locus-153	Cc_TOG919337_2_002_00001_Sep08_270	A	B	A	B	A	A	A	A	A	A	A	A	A	A	A	A	A	A	A	A	A	A	A	A	A	A	A	A	A	A	A	A	A	A	A	A	A	A	A	A	A	A	A	A
YES	r_544	Cc_TOG919452_1_002_00001_Sep08_377	NNGAATGTAAAAAAAATTTATACTATCATTGCATAAAAGTTAAAAGTCATCAAATGTTTT[A/T]TTTTTATTTTTCCTTTGCAGGATACTGATATAATGTGGCTtaGAGATCCCTTC	Locus-201	Cc_TOG919452_1_002_00001_Sep08_377	A	H	A	H	A	A	A	A	A	A	A	A	A	A	H	H	A	A	A	A	A	A	A	A	A	A	A	A	A	A	A	A	A	A	A	A	A	A	A	A	A	A	A	A
YES	r_595	Cc_TOG919460_1_002_00001_Sep08_682	CTGAAATAAGTAGAAGGCCTtTATTTGtTTCATACTCGATGGTTAAATGTACTYTGACTC[A/G]TACAATCATCGtTTTCCCTCTTGCAAACCTAATATATATGTCCTAGACTGAATTATAGTG	Locus-196	Cc_TOG919460_1_002_00001_Sep08_682	A	B	A	B	A	A	A	A	A	A	A	A	A	A	A	H	A	A	A	A	A	A	A	A	A	A	A	A	A	A	A	A	A	A	A	A	A	A	A	A	A	A	A	A
YES	r_433	Cc_TOG919502_2_002_00001_Sep08_530	TATTTATTYTAAGGACTTGGCTCCCTGAAGTAAGGATGATGCAGTCTGGTGGATAAAGTG[T/C]AGTTATAGCCATTGATTAGAAAATTAATAATTGAGACTTTAATACCTTGATTATTTCTTG	Locus-440	Cc_TOG919502_2_002_00001_Sep08_530	A	B	A	B	A	A	A	A	A	A	A	A	A	A	A	A	A	_	A	A	_	_	_	A	_	A	_	A	A	_	A	A	A	_	A	_	A	_	_	A	A	A	A	A
YES	r_423	Cc_TOG919655_1_002_00001_Sep08_403	TCTCAATTCCTTACCAGCAATAAGAGTCCAAATCATTGGCATGCTGATGGATGGGGGTaG[T/G]GTTTCTATTAATTTGAAAACTTTAGGACTTAAATCGGACGCGGACCAAATTCTAACTTTT	Locus-668	Cc_TOG919655_1_002_00001_Sep08_403	A	B	A	B	A	A	A	A	A	A	A	A	A	A	A	A	A	A	A	A	A	A	A	A	A	A	A	A	A	A	A	A	A	A	A	A	A	A	A	A	A	A	A	A
YES	r_154	Cc_TOG919767_1_002_00001_Sep08_147	TGGTTAAACACTTTTATGTTTCCATTGAACTTTTTCTCAAGTTACAAAAGCAAATAAGGC[A/G]TCTAAAATGGTGCAGCATTTGAAGAATGACACAGGACTCTGTCNNNNNNNNNNNNNNNNN	Locus-613	Cc_TOG919767_1_002_00001_Sep08_147	A	B	A	B	_	A	A	A	A	A	A	A	A	A	A	B	A	A	A	A	A	A	A	A	A	A	A	A	A	A	A	A	A	A	A	A	A	A	A	A	A	A	A	A
YES	r_094	Cc_TOG919799_2_002_00001_Sep08_359	TAATGGATGAGTGTAGGGATGCAAGGGTCGTCCATTCATGGTGCCAGCAGTGTGCTGAGT[A/G]CGACTAAGATGGACAATTCCTATGTtGTGTTGCCCAAGCATA	Locus-283	Cc_TOG919799_2_002_00001_Sep08_359	A	B	A	B	A	A	A	A	A	A	A	A	A	A	A	A	A	A	A	A	A	A	A	A	A	A	A	A	A	A	A	A	A	A	A	A	A	A	A	A	A	A	A	A
YES	r_508	Cc_TOG920240_1_002_00001_Sep08_59	TTttttctgccagctGcAGAAGAAGCAGAATCCATATGGACGGATAAATTTGAGTTTA[C/G]CAAGATGAAACCAGATCAGGTATATAATTTGCTTTTATATAACTTTGAGGTGGTAGCTAT	Locus-485	Cc_TOG920240_1_002_00001_Sep08_59	A	B	A	B	A	A	A	A	A	A	A	A	A	A	A	A	A	A	A	A	A	A	A	A	A	A	A	A	A	A	A	A	A	A	A	A	A	A	A	A	A	A	A	A
YES	r_056	Cc_TOG920365_2_002_00001_Sep08_203	AATCTTTTAGTTTAGCATTCTTAAGAAWGAATGTTTGAGAGATGGAGTTTGCATTTTACT[T/C]TTTCTTTTGCGCATGTCGTGTTTGCATACAAAAAAANTTGTTYAAAAAAGGGGAAATTAT	Locus-225	Cc_TOG920365_2_002_00001_Sep08_203	A	B	A	B	A	A	A	A	A	A	A	A	A	A	A	B	A	A	A	A	A	A	A	A	A	A	A	A	A	A	A	A	A	A	A	A	A	A	A	A	A	A	A	A
YES	r_444	Cc_TOG920382_2_003_00001_Sep08_511	TGTTGAGAGTTGAGAATATTACTTAAACAAATACTTGCTACACCTCAGCACTCTCCCCTG[T/C]TTCTTTAAGATAAAAGAACAAAACATAGACCAAGCTAGTGCCTCCTATTTCTTTTGGGGT	Locus-360	Cc_TOG920382_2_003_00001_Sep08_511	A	B	A	B	B	B	B	B	B	A	A	B	B	B	B	B	A	A	A	A	A	A	A	A	A	A	A	A	A	A	A	A	A	A	A	A	A	A	A	A	A	A	A	A
YES	r_394	Cc_TOG920390_1_002_00001_Sep08_267	TCTCATATTTTTATAATTAGCTTTATGCRAAATTGTTATGATGGTACTTTGGCTCGAGTT[A/C]AGGATGTTTATTATGGTGAGTTTTGAAACATTAAAACTATCATATTATATTATGYTTAAT	Locus-188	Cc_TOG920390_1_002_00001_Sep08_267	A	B	A	B	B	B	B	B	B	A	A	B	B	B	B	B	A	A	A	A	A	A	A	A	A	A	A	A	A	A	A	A	A	A	A	A	A	A	A	A	A	A	A	A
YES	r_008	Cc_TOG920755_1_002_00001_Sep08_101	CTGTCATTGGATCACAGTAATTAAAGCAACAATGTCAATAATGTCACCAATTGCGTTCCC[T/C]TAGGGAAAACTATGGATAGTGAAGAACATAAATATTTTAAATCTGATTCAGCTTGTTATG	Locus-723	Cc_TOG920755_1_002_00001_Sep08_101	A	B	A	B	A	A	A	A	A	A	A	A	A	A	A	A	A	A	A	A	A	A	A	A	A	A	A	A	A	A	A	A	A	A	A	A	A	A	A	A	A	A	A	A
YES	r_612	Cc_TOG922018_2_002_00001_Sep08_735	GTCTTTATATCTCGGAGAAATATATTTATGTTTTTACATTGATGGTTTGGTTTTATAAAA[A/G]TGGTTGTATATCTTAGTAACATGAAACTATATATGTTGTTTGGAACATGAAAGTTGGGGT	Locus-705	Cc_TOG922018_2_002_00001_Sep08_735	A	B	A	B	B	B	B	B	B	A	A	B	B	B	H	A	A	A	A	A	A	A	A	A	A	A	A	A	A	A	A	A	A	A	A	A	A	A	A	A	A	A	A	A
YES	r_606	Cc_TOG922092_1_002_00001_Sep08_47	GCCCTGCCtctCCTATTTTTTACAAATACAATCCAGTGAAGGTATa[T/G]TTTTGAGAGTCTACTTTTGTCTTTCTAATCATTTGCCTTGTACTTAACAATTAACATCC	Locus-742	Cc_TOG922092_1_002_00001_Sep08_47	A	A	A	A	A	A	A	A	A	A	A	A	A	A	A	A	A	A	A	A	A	A	A	A	A	A	A	A	A	A	A	A	A	A	A	A	A	A	A	A	A	A	A	A
YES	r_095	Cc_TOG922166_2_002_00001_Sep08_264	GAGTTAGTGCGTTGTAGATATTGGGCCAAGAAGAATATGAGGCTTATATAGGTTTGCAgG[T/C]TAAAGTCTGTTAGGATGCGGGCTGTTTTAGGCAAGTTTACATGAGGAGGAAGATGTTAAG	Locus-259	Cc_TOG922166_2_002_00001_Sep08_264	A	B	A	B	B	B	B	B	B	A	A	B	B	B	B	B	A	A	A	A	A	A	A	A	A	A	A	A	A	A	A	A	A	A	A	A	A	A	A	A	A	A	A	A
YES	r_383	Cc_TOG922448_1_002_00001_Sep08_261	AATTGTGTTTTTCAATTAACAAAGATTAATTTTATTGAGGAAATTCCCAGTACACAATAT[A/G]TGAAGTTTCATGCTACACTTCCTCAAAACCTTCAGAATCAGAGCATAGATGTTCATAAGC	Locus-81	Cc_TOG922448_1_002_00001_Sep08_261	A	B	A	B	B	B	B	B	B	A	A	B	B	B	B	B	A	A	A	A	A	A	A	A	A	A	A	A	A	A	A	A	A	A	A	A	A	A	A	A	A	A	A	A
YES	r_534	Cc_TOG922467_1_002_00001_Sep08_386	CTACAGTAAGCCATATTCAGAAAAGAAAATATCATATAGTTGCAATCAACTAATCCTTGC[A/G]ATCACACTTTGAAGACATCAATAACATTAGATACTTACAAGCGCAGCTGACGACCCCTTG	Locus-732	Cc_TOG922467_1_002_00001_Sep08_386	A	B	A	B	A	A	A	A	A	A	A	A	A	A	A	B	A	A	A	A	A	A	A	A	A	A	A	A	A	A	A	A	A	A	A	A	A	A	A	A	A	A	A	A
YES	r_032	Cc_TOG922733_2_002_00001_Sep08_492	TCTAGTCTTTAATCGAGTCCAATGACATCATGTAATCCAAGTAGCCAACCTCGtGGGAA[A/T]AGGCTTATGTTGTTGTCTTTAATCAACAACCCACTTCAAATAAANNAAATAAAAAATNNN	Locus-425	Cc_TOG922733_2_002_00001_Sep08_492	A	B	A	B	A	A	A	A	A	A	A	A	A	A	A	H	A	A	A	A	A	A	A	A	A	A	A	A	A	A	A	A	A	A	A	A	A	A	A	A	A	A	A	A
YES	r_381	Cc_TOG922889_2_002_00001_Sep08_423	CAAGATATACCCCTGtntAgtTGCATCAAAGTGGCTMTGGACTTTGTTTCACCTGAGAAT[A/G]TTCAAGAATGCATTCGATTGACAGAAGAATTTCGGTTACTTCCCAAAGGCCATAGATCTA	Locus-270	Cc_TOG922889_2_002_00001_Sep08_423	A	B	A	B	A	A	A	H	A	A	A	A	A	A	A	A	A	A	A	A	A	A	A	A	A	A	A	A	A	A	A	A	A	A	A	A	A	A	A	A	A	A	A	A
YES	r_553	Cc_TOG923107_1_002_00001_Sep08_539	TGGTTTCAAATGCAAATGTGAGATCAACGAGTGCTGTTTTTTATGCAGAAaACAGTAGTA[A/C]TAACAATTGAACATGAATCCAAGAAGTAAAAAAATATGTTGTATAAGGASAGTGTCTTTC	Locus-565	Cc_TOG923107_1_002_00001_Sep08_539	A	B	A	B	B	B	B	B	B	A	A	B	B	B	B	B	A	A	A	A	A	A	A	A	A	A	A	A	A	A	A	A	A	A	A	A	A	A	A	A	A	A	A	A
YES	r_198	Cc_TOG923111_2_002_00002_Sep08_294	CCcTTAAGGGAAAAAACccaaaAACCGGGCcttTTTCCAgTATGTtaAAGGcTAATTGcc[C/G]gcaAACAGTTTTGatttcggctTAcAAaAAaAAAgAATACCCCTTTCCCTTCCTTTGATA	Locus-433	Cc_TOG923111_2_002_00002_Sep08_294	_	_	H	_	A	A	_	_	_	A	H	A	_	A	_	_	_	_	_	H	A	A	A	H	A	_	H	_	_	H	_	A	H	A	_	_	_	H	A	_	_	A	H	H
YES	r_562	Cc_TOG923519_2_002_00001_Sep08_736	TAATCACCAATCTCTCTCTCTTAAGGCACAAAGAATTTGTTGTGTAAAGTACAAATTTTa[C/G]CCTACAGAATTTGACAAtTGGCTAGTTTTATGTAGTGGATTtCTGAACTGAGACATTATG	Locus-384	Cc_TOG923519_2_002_00001_Sep08_736	A	B	A	B	B	B	B	B	B	A	A	B	B	B	B	H	A	A	A	A	A	A	A	A	A	A	A	A	A	A	A	A	A	A	A	A	A	A	A	A	A	A	A	A
YES	r_102	Cc_TOG923561_1_003_00001_Sep08_819	TCCAATGTTTGAATTTTCAGYAATTTAAAGCATTTGATaGGGTATACATAATGCTTCCAC[A/G]CTATCTGTCCATGGGCACACAATAGAAAGCCTTGtTTTTATTTtGTTTAAGTGATGTT	Locus-561	Cc_TOG923561_1_003_00001_Sep08_819	A	B	A	B	B	H	B	B	B	A	A	B	B	B	A	B	A	A	A	A	A	A	A	A	A	A	A	A	A	A	A	A	A	A	A	A	A	A	A	A	A	A	A	A
YES	r_475	Cc_TOG923601_1_002_00001_Sep08_184	ATGCTTTCTTTAGAGACTCCTTTGGCTACCCATGCCATTTTCAAATTTTGATTGACTATG[T/C]GGCAAAGAATTATTCTCTCAAAACTTGTGCTTTTAGTCAACTATGCTGTCTTGTGCCAGT	Locus-578	Cc_TOG923601_1_002_00001_Sep08_184	A	B	A	B	A	A	A	A	A	A	A	A	A	A	A	A	A	A	A	A	A	A	A	A	A	A	A	A	A	A	A	A	A	A	A	A	A	A	A	A	A	A	A	A
YES	r_358	Cc_TOG923884_1_002_00001_Sep08_128	TTCAACTGGGAGTAGTATAATGCCTCAGAAAAAGAATCCAGATCCAATGGAACTTGTTCG[T/C]GGGAAGTCAGCCAGAGTCATTGGGGATCTGGTTACTCTTCTCACATTGTGCAAAGGACTT	Locus-23	Cc_TOG923884_1_002_00001_Sep08_128	A	B	A	B	B	B	B	B	B	A	A	B	B	B	B	B	A	A	A	A	A	A	A	A	A	A	A	A	A	A	A	A	A	A	A	A	A	A	A	A	A	A	A	A
YES	r_474	Cc_TOG923903_1_002_00001_Sep08_143	TGGCTTAAAGGTWTGTGGAAATTATCATTTTTACNTTTNTGGCTGAAATGGAATTCTTTA[C/G]GCAAGCCAGAGACTCTGCAAAATCCATCTTGTTAGGAGATTAGTCTAAGAAATAATAGCA	Locus-430	Cc_TOG923903_1_002_00001_Sep08_143	A	B	A	B	B	B	B	B	B	A	A	B	B	B	A	_	A	A	A	A	A	A	A	A	A	A	A	A	A	A	A	A	A	A	A	A	A	A	A	A	A	A	A	A
YES	r_506	Cc_TOG924039_2_002_00001_Sep08_920	AGCTGTATCAGCTCCGTTTTCTATTTCCAATAATACAATCAGACCTAAAGTATCTTGGGG[A/C]TTCTATTACCTTGTCTAGCAAAATTTGAATTCATCCCATTTACCACAACTACACTCCTGG	Locus-530	Cc_TOG924039_2_002_00001_Sep08_920	A	B	A	B	A	A	A	A	A	A	A	A	A	A	A	H	A	A	A	A	A	A	A	A	A	A	A	A	A	A	A	A	A	A	A	A	A	A	A	A	A	A	A	A
YES	r_651	Cc_TOG924092_1_002_00001_Sep08_114_down	GGCTCTTGGTTACTTTAGAGGCCCAGCTGAAGCTTCAGTAGATGCTGTAAGCATTCTAN[T/G]TGTAGTCTCTGGTTATTGGTTTTTCATCTAACAGTAAAAGAATCAAACTGACCGTTCTTG	Locus-535	Cc_TOG924092_1_002_00001_Sep08_114_down	A	B	A	B	A	A	A	A	A	A	A	A	A	A	A	A	A	A	A	A	A	A	A	A	A	A	A	A	A	A	A	A	A	A	A	A	A	A	A	A	A	A	A	A
YES	r_656	Cc_TOG924194_2_002_00001_Sep08_488_up	TTGTTATGCCTTTGAGAATTGACAAATGCAGCTAAGGTAACACGTATTTGCAAGTTTTTT[A/T]NCTAATGGTATAAGAATATTCTACAGTCCGGAGGGCCTACGTGGGATGTTCCTACAGG	Locus-85	Cc_TOG924194_2_002_00001_Sep08_488_up	A	B	A	B	B	B	B	B	B	A	A	B	B	B	B	A	A	A	A	A	A	A	A	A	A	A	A	A	A	A	A	A	A	A	A	A	A	A	A	A	A	A	A	A
YES	r_040	Cc_TOG924240_1_002_00001_Sep08_672	ATTCCTCATTTTGCTCACTTCAGGAAACTGCACATTTCAACAACTCAACAACCAGGCTTC[A/G]TCCCACTAGGTGTAGTACACAAAATTTGAAACAAAGACTAAAGCTACTGACTACTTACTT	Locus-211	Cc_TOG924240_1_002_00001_Sep08_672	A	B	A	B	A	A	A	A	A	A	A	A	A	A	A	A	A	A	A	A	A	A	A	A	A	A	A	A	A	A	A	A	A	A	A	A	A	A	A	A	A	A	A	A
YES	r_297	Cc_TOG924394_2_002_00001_Sep08_671	GCCAAATCTTATAACACAATCAAATTACCACACTGGCgTGGAAATGTGAAACTATACATG[A/G]CTCGATTGATAATCATTAAGAATTGTGTTACACAATTAATTTCCATATACGTAGACTGGC	Locus-229	Cc_TOG924394_2_002_00001_Sep08_671	A	B	A	B	A	A	A	A	A	A	A	A	A	A	A	H	A	A	A	A	A	A	A	A	A	A	A	A	A	A	A	A	A	A	A	A	A	A	A	A	A	A	A	A
YES	r_364	Cc_TOG924404_1_002_00001_Sep08_470	CCAACATTTATCTGCAGAGAGCTTGAAAAACTATCCTCGGCTTGCAACAACCTCAAAGAT[T/C]CAGATGCAAAAGATGCAAGAAATGGAACAGATAGCAAGTGTTCAAGGTCTGCCAACTGAT	Locus-616	Cc_TOG924404_1_002_00001_Sep08_470	A	B	A	B	A	A	A	A	A	A	A	A	A	A	A	A	A	A	A	A	A	A	A	A	A	A	A	A	A	A	A	A	A	A	A	A	A	A	A	A	A	A	A	A
YES	r_244	Cc_TOG924405_2_002_00001_Sep08_702	AGTGCCTCGTTATTTAAGGAGAYGATATAATCAAGGAGACAGAGCACTCTAAAATCTAAA[A/T]CGCTTACATGGGGTGGAATGCAATTGCRTTCACAGGATAGACGATGTCCCTTCCAGCCTC	Locus-88	Cc_TOG924405_2_002_00001_Sep08_702	A	B	A	B	B	B	B	B	B	A	A	B	B	B	A	A	A	A	A	A	A	A	A	A	A	A	A	A	A	A	A	A	A	A	A	A	A	A	A	A	A	A	A	A
YES	r_055	Cc_TOG924468_1_002_00001_Sep08_435	TGTTTTCTGCATGGGGKGTGTGTGGCTAATGGTTTGTTATTATCTTTCATGTTGTGCaAa[A/G]ATGCAAGCACTTTGaGATTGGTGGTGACAaGAAGggcaacntcctCGGGTttgnnttant	Locus-512	Cc_TOG924468_1_002_00001_Sep08_435	A	A	A	A	A	A	A	A	A	A	A	_	A	A	A	A	A	A	A	A	A	A	A	A	A	A	A	A	A	A	A	A	A	A	A	A	A	A	A	A	A	A	A	A
YES	r_183	Cc_TOG924480_2_002_00001_Sep08_585	CAAGCAAGGAAAAACCTAACGAAGTTATACACCCTAAAAACCAATAAGTTCACTGCTAAA[A/C]TCGCATGGGATAAACATTGTGTYCTGAATTTTGATTTCTAGAAAGAAGTAAAGCTGAGAA	Locus-74	Cc_TOG924480_2_002_00001_Sep08_585	A	B	A	B	A	A	A	A	A	A	A	A	A	A	B	_	A	A	A	A	A	A	A	A	A	A	A	A	A	A	A	A	A	A	A	A	A	A	A	A	A	A	A	A
YES	r_511	Cc_TOG924531_1_002_00001_Sep08_208	AAGTTTGTGTTTTTCGAATACCCTTTTGCCTTGTGTGTGCGAATCATCGGGCTTTTGTTC[C/G]CCACGGGAACTCTGTTCAATTGGGTSGTCTCGTCGGAGTAGGGGAATTTGACCATGATGA	Locus-130	Cc_TOG924531_1_002_00001_Sep08_208	A	H	A	H	A	A	A	A	A	A	A	A	A	A	A	A	A	A	A	A	A	A	A	A	A	A	A	A	A	A	A	A	A	A	A	A	A	A	A	A	A	A	A	A
YES	r_097	Cc_TOG924872_2_002_00001_Sep08_419	CCAAAAATTATATGTtcNNgTWAGTGTTGGCATGGCTCGGTGTAAAATATGTACGTATgC[A/G]ACGTGCAAGTTTGTGTTTGCCGCCaCRCCATTAATTCTTACGTTATGACCTTGCAGGCTG	Locus-482	Cc_TOG924872_2_002_00001_Sep08_419	A	B	A	B	B	B	B	B	B	A	A	B	B	B	A	H	A	A	A	A	A	A	A	A	A	A	A	A	A	A	A	A	A	A	A	A	A	A	A	A	A	A	A	A
YES	r_092	Cc_TOG924874_1_002_00001_Sep08_534	TAAGTGCAAACAAAATAATWCTACAACAACAACMAAACCTTGATACACTAGGCCGGGTtT[T/G]CTATCTGGGTCAAACCACATTACTGAGCTGTATCAACAACCACATTTTCAACAAATCCTT	Locus-587	Cc_TOG924874_1_002_00001_Sep08_534	A	B	A	B	A	A	A	A	A	A	A	A	A	A	A	A	A	A	A	A	A	A	A	A	A	A	A	A	A	A	A	A	A	A	A	A	A	A	A	A	A	A	A	A
YES	r_130	Cc_TOG927609_2_002_00001_Sep08_105	GTTAATTGATTTAGTGATGTAAAATGGGGAATGCGAACCGATGGAAGATCTCAAAACCTC[A/G]GAAATTCTTATATTGTGCAAATCAATTAAAAGAGATTCTASTATCAAASCTAASTTATGA	Locus-337	Cc_TOG927609_2_002_00001_Sep08_105	A	B	A	B	B	B	B	B	B	A	A	B	B	B	B	B	A	A	A	A	A	A	A	A	A	A	A	A	A	A	A	A	A	A	A	A	A	A	A	A	A	A	A	A
YES	r_564	Cc_TOG927619_1_002_00001_Sep08_230	GGACACTGCTGGTAAGCATTCCATGTGATAAACATGTTGGTTGCTATAGTACATTCAAGG[A/C]AATTTTACTAAATGCATATAGGTGAAAATTATTAAAGTTGTATATCCAAAAAAGACAAAA	Locus-504	Cc_TOG927619_1_002_00001_Sep08_230	A	B	A	B	A	A	A	A	A	A	A	A	A	A	A	A	A	A	A	A	A	A	A	A	A	A	A	A	A	A	A	A	A	A	A	A	A	A	A	A	A	A	A	A
YES	r_135	Cc_TOG927660_1_002_00002_Sep08_516	CCTTGCACCATTCTTATGATAGAAAAGCAGTAATTGGCTGACTCGgAGCAGGAGCAGAAA[T/G]AACATGAAATACAGACAGCAGAGGGCTGCCATCAGGTAAGTTCAATTTGTAAGTAACCTG	Locus-441	Cc_TOG927660_1_002_00002_Sep08_516	A	B	A	B	A	A	A	A	A	A	A	A	A	A	A	A	A	A	A	A	A	A	A	A	A	A	A	A	A	A	A	A	A	A	A	A	A	A	A	A	A	A	A	A
YES	r_587	Cc_TOG927703_1_002_00001_Sep08_259	GTTTTGTGCAGACCATATTAGTTAATTATAAATCAAGAGAATCTCTGACACACATATTTC[A/T]TTATATTTGAATGATACATGTCTTTTGGGGGTCCATGAATTTATTATCATGTAAGAATGC	Locus-573	Cc_TOG927703_1_002_00001_Sep08_259	H	B	H	B	H	H	H	H	H	H	H	A	H	H	H	H	H	H	H	H	H	H	H	H	H	H	H	H	H	H	H	H	H	H	H	H	H	H	H	H	H	H	H	H
YES	r_567	Cc_TOG927739_1_002_00001_Sep08_956	TAGGTTTCAATTCCACTAACKTCTCTATCTTTAAAAGAGAAAGAAACTAAAATTTGTGTG[A/G]TTGCAGATGGACAAGGCAGCATTACTAGGGAG	Locus-461	Cc_TOG927739_1_002_00001_Sep08_956	A	B	A	B	B	B	B	B	B	A	A	B	B	B	B	B	A	A	A	A	A	A	A	A	A	A	A	A	A	A	A	A	A	A	A	A	A	A	A	A	A	A	A	A
YES	r_090	Cc_TOG927856_1_002_00001_Sep08_182	GKCAYGTTTATTATGGATAAAATATTATTGCTTTAAGTGATCAGCCATTCCTTGTTTCGG[T/C]TGTGTGAAAATAGCTTATCAAATGCATGCTACTTTGAAACATGATATAGTGATACTTATC	Locus-409	Cc_TOG927856_1_002_00001_Sep08_182	H	B	H	B	H	H	H	H	H	B	H	A	H	A	H	H	H	H	H	H	H	B	H	H	H	B	H	H	B	H	H	H	H	H	H	B	H	H	H	B	H	B	H	H
YES	r_349	Cc_TOG928182_1_002_00001_Sep08_841	CTTTATTTGTNNNNNNCACATTCAATGCATGCACTCCAATTGGCTATTTCATTGTTTTGT[A/C]TACATACTTCCAAAATAGAAGCTTCAAAAAGTCRGATATAACTAATTAATTTATTTTATG	Locus-439	Cc_TOG928182_1_002_00001_Sep08_841	A	B	A	B	A	A	A	A	A	A	A	A	A	A	A	H	A	A	A	A	A	A	A	A	A	A	A	A	A	A	A	A	A	A	A	A	A	A	A	A	A	A	A	A
YES	r_286	Cc_TOG928631_1_002_00001_Sep08_402	TTTNTTTATAAGCTACTGTATCTTATATAAGATACCCTTTGTGCCACATAAGCTTAAATt[A/T]AAAATACCCTTGTGTCACATATGTCAACTTCAATGGNNAAAAAAATATAAGATACAATTg	Locus-733	Cc_TOG928631_1_002_00001_Sep08_402	A	B	A	B	B	B	B	B	B	A	A	B	B	B	B	B	A	A	A	A	A	A	A	A	A	A	A	A	A	A	A	A	A	A	A	A	A	A	A	A	A	A	A	A
YES	r_362	Cc_TOG928916_1_002_00001_Sep08_163	GACTCCAGAAGAAATATTGGAGTTGTTGCAGAGCCCACCTTTCCGTCAGCAAGTAGATTC[A/G]TTTACTTATGTGGGAATGCTGTGCCTCACTTCTCTTATTTTACATTTCTTTCAAAATATR	Locus-451	Cc_TOG928916_1_002_00001_Sep08_163	A	B	A	B	B	B	B	B	B	A	A	B	B	B	B	B	A	A	A	A	A	A	A	A	A	A	A	A	A	A	A	A	A	A	A	A	A	A	A	A	A	A	A	A
YES	r_628	Cc_TOG929271_1_002_00001_Sep08_316	TAGATGATCATGCAGATCGTAAATGATTAGTCTCGTGTATTAGAACTTGtMCACCTCCAG[C/G]TTACAAATTACCAAGACTTTATGGGGATTTGTTGTCACTAGATTGTGTTGTGTCCCAATT	Locus-448	Cc_TOG929271_1_002_00001_Sep08_316	A	B	A	B	B	B	B	B	B	A	A	B	B	B	B	B	A	A	A	A	A	A	A	A	A	A	A	A	A	A	A	A	A	A	A	A	A	A	A	A	A	A	A	A
YES	r_538	Cc_TOG929836_1_002_00001_Sep08_344	CTGAATAATGCATGGTAAGTGATATTTATGATATAACAAAACAACACAACATTTTTGTCT[A/G]CTCCATTATTATGGTGTTGTGACTTGTCAACTTATGAAAGAGATATTTTGCAGTTTCTGT	Locus-114	Cc_TOG929836_1_002_00001_Sep08_344	A	B	A	B	B	B	B	B	B	A	A	B	B	B	A	H	A	A	A	A	A	A	A	A	A	A	A	A	A	A	A	A	A	A	A	A	A	A	A	A	A	A	A	A
YES	r_345	Cc_TOG930121_1_002_00001_Sep08_150	TTtTGGCCAATACCCTACCAATGTGCCATCACCAAAACTCATCCACCAATTCCCTACTTT[T/C]GGATCCTAATCAATGTTTCAAAAAGAAGGGAACAANATTAAAAAGGTTGTATATAATTCA	Locus-637	Cc_TOG930121_1_002_00001_Sep08_150	A	A	A	A	A	A	A	A	A	A	A	A	A	A	A	_	A	A	A	A	A	A	A	A	A	A	A	A	A	A	A	A	A	A	A	A	A	A	A	A	A	A	A	A
YES	r_111	Cc_TOG930271_2_002_00001_Sep08_1098	NAAGTGAAGAAAGGAATCTGAAAGACCACATAACAAATGGTAAAAAGTGGCAAGTTTAaC[A/C]TGTGATGGTGCAGGAAGACCTacctgTCtag	Locus-138	Cc_TOG930271_2_002_00001_Sep08_1098	A	B	A	B	A	A	A	A	A	A	A	A	A	A	A	A	A	A	A	A	A	A	A	A	A	A	A	A	A	A	A	A	A	A	A	A	A	A	A	A	A	A	A	A
YES	r_047	Cc_TOG930652_1_002_00001_Sep08_354	TCTTGCCTGCCAACATTTAGAAAGGATCAGAGAGAAGGAAACATATATTGCACCACTACC[A/T]AACACAGCAATTGCAAGAATGAGGAAMAAATMTCWGAAAGAAAGAAGCAATTACTGTSTC	Locus-255	Cc_TOG930652_1_002_00001_Sep08_354	A	B	A	B	B	B	B	B	B	A	A	B	B	B	B	A	A	A	A	A	A	A	A	A	A	A	A	A	A	A	A	A	A	A	A	A	A	A	A	A	A	A	A	A
YES	r_324	Cc_TOG933812_1_002_00001_Sep08_332	TACTTTTCTCATAATTGAGAACAGAGGAAACGGTTCTGTGGAGTTTCTTCGCTCAgaatt[A/T]aAAAAaaaaaaaaaaaatttacAaaaaagtctTCAtatttctttccttcccctaaaaaat	Locus-400	Cc_TOG933812_1_002_00001_Sep08_332	H	B	H	B	H	_	H	B	H	A	H	B	H	H	_	_	_	H	_	H	B	H	_	_	_	H	H	H	H	H	H	H	H	H	H	H	H	H	H	H	H	H	H	H
YES	r_541	Cc_TOG933879_1_002_00001_Sep08_574	GGTAAGTGGTAGATTCTAAATTTATCCTTATGTTTCATGTTTCATCAAACTTATCCcTAT[T/G]TGTTCATAGCTCCATTCTTTATTCCTTATACTTCATCATATGGGACTTATGTGAACCTAT	Locus-386	Cc_TOG933879_1_002_00001_Sep08_574	A	B	A	B	H	H	_	H	_	A	A	A	B	_	B	H	A	A	A	A	A	A	A	A	A	A	A	A	A	A	A	A	A	A	A	A	A	A	A	A	A	A	A	A
YES	r_038	Cc_TOG933994_2_002_00001_Sep08_1045	AATTTAAATTTCTAAGGCAGAAAATAAGCAAGTTTCCATTGGAAGGATCTTTTTCTAGTC[A/C]TCAGAACATAAAGCAGGGCCTCTGTTCAAACTAAACNNAATAATAATATATACAATTCAG	Locus-213	Cc_TOG933994_2_002_00001_Sep08_1045	A	B	A	B	A	A	A	A	A	A	A	A	A	A	A	A	A	A	A	A	A	A	A	A	A	A	A	A	A	A	A	A	A	A	A	A	A	A	A	A	A	A	A	A
YES	r_013	Cc_TOG934079_1_002_00001_Sep08_483	AAANTTTTWTCCATTTCAGAGGAATGACATGGTTGAGTATTTTGGAGAACAATTGTCTGG[T/C]TTTGCTTTCACTGCCAATGGGTGGGTGCAATcctacGGATCCCaaanacccnnnnngggG	Locus-712	Cc_TOG934079_1_002_00001_Sep08_483	A	B	A	B	A	A	A	A	A	A	A	A	A	A	B	A	A	A	A	A	A	A	A	A	A	A	A	A	A	A	A	A	A	A	A	A	A	A	A	A	A	A	A	A
YES	r_487	Cc_TOG934087_1_002_00001_Sep08_315	TTTCTCGACAATTAATTTAATTTTTATACTTTTCCCTCTTGTTAACCTGATTTTGTTTTT[T/G]TTTTTTTTTGTGTGTGTGTGTTTTCTCTTCTTTCCGTTTTCCATAgAATATAGATGGTGT	Locus-533	Cc_TOG934087_1_002_00001_Sep08_315	A	B	A	B	A	A	A	A	A	H	A	A	A	A	A	_	A	A	A	A	A	A	A	A	A	A	A	A	A	A	H	A	A	A	A	A	A	A	A	A	A	A	A	A
YES	r_582	Cc_TOG935618_1_003_00001_Sep08_1325	aggagacaaaggaaaagaacctcaagcagttaggggtggccctaccaacaatcctaattt[C/G]gttgttgagctgggcccc	Locus-446	Cc_TOG935618_1_003_00001_Sep08_1325	A	B	A	B	B	B	B	B	B	A	A	B	B	B	B	B	A	A	A	A	A	A	A	A	A	A	A	A	A	A	A	A	A	A	A	A	A	A	A	A	A	A	A	A
YES	r_469	Cc_TOG935699_2_002_00001_Sep08_151	CATCATTAAGAGATTTTGTAAATTTACTTTTAAGaGCATCAACATCAATCTTAGCATTCT[A/G]TCCAATTTCTAAAACTAACCTCAATAAGTTCATCAAGAACACAGAATGCCAATGGCGTGG	Locus-632	Cc_TOG935699_2_002_00001_Sep08_151	A	B	A	B	B	B	B	B	B	A	A	B	B	B	A	A	A	A	A	A	A	A	A	A	A	A	A	A	A	A	A	A	A	A	A	A	A	A	A	A	A	A	A	A
YES	r_320	Cc_TOG935983_1_002_00001_Sep08_455	tTSCAGTCCATATCATAGCTTCAGTAATAATCTTTGTACATAAATTTGAGTAACCCTGgT[C/G]TAAAATTTGAGGTTCTTTCAGGCCTATGTTTTGCAAGAGAGAGGAAGTCTTTTGGAGCTG	Locus-348	Cc_TOG935983_1_002_00001_Sep08_455	A	B	A	B	B	B	B	B	B	A	A	B	B	B	B	B	A	A	A	A	A	A	A	A	A	A	A	A	A	A	A	A	A	A	A	A	A	A	A	A	A	A	A	A
YES	r_128	Cc_TOG937303_2_002_00001_Sep08_1095	AACCTTTCCCCAAAGCCAAAATTCACATTCTAATAGGGTAGAGAACCTTGGAGAAGAGAT[T/G]GATGGTGCGGAAGAAGGTAAGCCTGAGGTGGGGTTTTCTGACATGTGCCTTGATGGCAGT	Locus-559	Cc_TOG937303_2_002_00001_Sep08_1095	A	A	A	A	A	A	A	A	A	A	A	A	A	A	A	A	A	A	A	A	A	A	A	A	A	A	A	A	A	A	A	A	A	A	A	A	A	A	A	A	A	A	A	A
YES	r_685	Cc_TOG937303_2_002_00001_Sep08_35	GGCGATGGAGTCCCATCAACAATGAACACAGGAA[A/G]CGCTCCAAACTGAAAAAAAACACACCATATCATCGTCATCAAATATCAAGTCCATCCTTT	Locus-306	Cc_TOG937303_2_002_00001_Sep08_35	A	B	A	B	B	B	B	B	B	A	A	B	B	B	B	B	A	A	A	A	A	A	A	A	A	A	A	A	A	A	A	A	A	A	A	A	A	A	A	A	A	A	A	A
YES	r_509	Cc_TOG937860_1_002_00001_Sep08_161	GCTATTCTTCTATTTCCTTTTATTTATCTATCTATTTACATTTTGAGAAAGATTGcACCT[T/G]ATCAAGGGGTTCTAAACATAAAGATCTAAAGGGTTAATTTATGATCCACCACTCATTCAG	Locus-303	Cc_TOG937860_1_002_00001_Sep08_161	A	B	A	B	B	A	A	A	A	A	A	A	A	A	A	_	A	A	A	A	A	A	A	A	A	A	A	A	A	A	A	A	A	A	A	A	A	A	A	A	A	A	A	A
YES	r_529	Cc_TOG938507_2_002_00001_Sep08_98	GGACACTGCTGGTAAGCATTCCATGTGATAAACATGTTGGTTGCTATAGTACATTCaAGG[A/C]AATTTTACTAAATGCATATCGGTGAARATTATTAAAGTTGTATATCCAAAAAaGACAAAA	Locus-419	Cc_TOG938507_2_002_00001_Sep08_98	A	_	A	_	A	A	A	A	A	A	A	A	A	A	A	A	A	A	A	A	A	A	A	A	A	A	A	A	A	A	A	A	A	A	A	A	A	A	A	A	A	A	A	A
YES	r_531	Cc_TOG939024_1_002_00001_Sep08_169	aCAGGAAACATAATAGCCTAATGTGAAGCTAAAAAaCAGAAATCAGGTAATCCAACAAA[T/G]CTTCAATATACCCAAATAGAACAATCATAAGAAAAATCATACATCACAAAAACGCATCT	Locus-42	Cc_TOG939024_1_002_00001_Sep08_169	A	A	A	A	A	A	A	A	A	A	A	A	A	A	A	A	A	A	A	A	A	A	A	A	A	A	A	A	A	A	A	A	A	A	A	A	A	A	A	A	A	A	A	A
YES	r_344	Cc_TOG940538_1_002_00001_Sep08_401	TTGCGATGTTTTCCCGTCCTGAAAAAGAGTCAACTcAGCAATTAATATCATTTAGCAGTA[T/C]GGGTTAAAATTTAGCTATCGGCTGAATGAGGAATAGCATAGCCACTAGCCATACTAAACT	Locus-495	Cc_TOG940538_1_002_00001_Sep08_401	A	B	A	B	B	B	B	B	B	A	A	B	B	B	A	B	A	A	A	A	A	A	A	A	A	A	A	A	A	A	A	A	A	A	A	A	A	A	A	A	A	A	A	A
YES	r_501	Cc_TOG943610_1_002_00001_Sep08_331	CATTATAGTTGTACTTTTTATGCTTGCTTTGAAAAAGTAAGAAAAAGATTATGATGAGAA[T/C]AGGTGGATAGGAATGATCTCTTCCAACTTTTGAATTTTCTTCTCAGATTGTTGGAACCTC	Locus-315	Cc_TOG943610_1_002_00001_Sep08_331	A	B	A	B	A	A	A	A	A	A	A	A	A	A	A	A	A	A	A	A	A	A	A	A	A	A	A	A	A	A	A	A	A	A	A	A	A	A	A	A	A	A	A	A
YES	r_084	Cc_TOG946792_2_002_00001_Sep08_135	CAAAGGTCCCTGAATCAATGGATCTAAAAAATAACAATGAACCAAATTCATACCCAtCCC[T/C]ATGATTTCATCTCTATTTCCATAAAAAGTAATataTNNNAAGATTTAAGAGAAAAAAATG	Locus-556	Cc_TOG946792_2_002_00001_Sep08_135	A	B	A	B	B	B	B	B	B	A	A	B	B	B	B	B	A	A	A	A	A	A	A	A	A	A	A	A	A	A	A	A	A	A	A	A	A	A	A	A	A	A	A	A
YES	r_498	Cc_TOG946804_2_002_00001_Sep08_328	CTCTCGGTGCTCGCATGAACCTCTTYGACAGGTTCGCCAGAGTTGTGAAGGTGAAGAGAA[A/G]CACCGAAACGACAGTCGTTTAGTTATTCATGGTTTAGCTTTAATATTCTCATTGTTGTTG	Locus-195	Cc_TOG946804_2_002_00001_Sep08_328	A	B	A	B	B	B	B	B	B	A	A	B	B	B	A	A	A	A	A	A	A	A	A	A	A	A	A	A	A	A	A	A	A	A	A	A	A	A	A	A	A	A	A	A
YES	r_456	Cc_TOG946813_1_002_00001_Sep08_360	CCAAKATCGAATCACATTAATTGATGGAGAAACTACTTTTTGTTGCTTCTATTAGATGTG[A/G]AGAGAGAGTGCTGATCCATGTTTTTTATTTGGTTCCAAACACACACAAAGAGTAGCTTCT	Locus-704	Cc_TOG946813_1_002_00001_Sep08_360	A	B	A	B	B	B	B	B	B	A	A	B	B	B	A	B	A	A	A	A	A	A	A	A	A	A	A	A	A	A	A	A	A	A	A	A	A	A	A	A	A	A	A	A
YES	r_631	Cc_TOG946834_1_002_00001_Sep08_218	CAAGTTGGCTTATATACAATATATATCCCTATATATTTTCTTTTAATAAAAGGAACATGA[A/G]ATTGAATGCTTTCATATCTTAGGCAACATGAATATACCTTTTCCAAATATTCTGGTTTTG	Locus-431	Cc_TOG946834_1_002_00001_Sep08_218	A	B	A	B	B	B	B	B	B	A	A	B	B	B	B	B	A	A	A	A	A	A	A	A	A	A	A	A	A	A	A	A	A	A	A	A	A	A	A	A	A	A	A	A
YES	r_470	Cc_TOG946905_2_002_00001_Sep08_685	TGTAGGTTTTCCAGATAATCAAAAGGCTAAGGTTGCAGATGTTTCTAAATTTGGAAGAGC[A/G]GTGAGTACATTTTACATATCATTGCTTCACTTCATTTTCAGTWATTGATCTTGGATGAAT	Locus-39	Cc_TOG946905_2_002_00001_Sep08_685	A	B	A	B	A	A	A	A	A	A	A	A	A	A	A	A	A	A	A	A	A	A	A	A	A	A	A	A	A	A	A	A	A	A	A	A	A	A	A	A	A	A	A	A
YES	r_634	Cc_TOG946941_1_002_00001_Sep08_80	AGCATAGCCAATGGTAATGGATCAAAGGCTCGGAAGCCTGTCTCAAAAcNCACAAATAGC[A/C]CAGGATTGAGGTAATGCTAAAAGGGTCTTTGACAATGCTTCTTTATGCATGCATGTTTGC	Locus-378	Cc_TOG946941_1_002_00001_Sep08_80	A	B	A	B	B	B	B	B	B	A	A	B	B	B	B	B	A	A	A	A	A	A	A	A	A	A	A	A	A	A	A	A	A	A	A	A	A	A	A	A	A	A	A	A
YES	r_393	Cc_TOG946994_2_002_00001_Sep08_565	AAATRAGTTTATGGGCCTGCTTACATAAACTTTTTCAGAAGCCCTTCTAGGAaACAAAAA[T/C]AGGAAGAAAAAATAAAATAAGGTTTTGCATAAGCTAAAATTAACTTATACATATACTAAT	Locus-391	Cc_TOG946994_2_002_00001_Sep08_565	A	B	A	B	B	B	B	B	B	A	A	B	B	B	B	H	A	A	A	A	A	A	A	A	A	A	A	A	A	A	A	A	A	A	A	A	A	A	A	A	A	A	A	A
YES	r_645	Cc_TOG947093_1_002_00001_Sep08_214	GTTATTTGGTCTTTTTATAAGAAATAAGTTATAGTGTAAAATACATTATAACTTGTTTAT[C/G]CAATAACACTTGTTTTTATAACAAGGACTAGAGGTAGTAACTAGGAAGTGGTTATTCAAA	Locus-739	Cc_TOG947093_1_002_00001_Sep08_214	A	B	A	B	A	A	A	A	A	A	A	A	A	A	A	A	A	A	A	A	A	A	A	A	A	A	A	A	A	A	A	A	A	A	A	A	A	A	A	A	A	A	A	A
YES	r_732	Cc_TOG947627_1_002_00001_Sep08_108	ATANNATAACAANNNNTTTCCTTATTTATTAATTAATAAACTTTAAAAGGAAACTAGTAA[A/T]TAAACTTGAAACTTGTGGTGGTACCATGCTTAAGAACNNNNNNNNTATGGACTCARTTAT	Locus-528	Cc_TOG947627_1_002_00001_Sep08_108	A	B	A	B	B	B	B	B	B	A	A	B	B	B	A	A	A	A	A	A	A	A	A	A	A	A	A	A	A	A	A	A	A	A	A	A	A	A	A	A	A	A	A	A
YES	r_285	Cc_TOG948105_2_002_00001_Sep08_371	TCTGTCATTTTGAACTTGGACAATTTTTATGATTCAAACGAGCATTATGAAATTTGAAAT[A/T]TATGGATTGGGCATTACCATCATATAACTCAGCGATCTACATGTCTCAAATTTGTCATGT	Locus-734	Cc_TOG948105_2_002_00001_Sep08_371	A	B	A	B	B	B	B	B	B	A	A	B	B	B	A	A	A	H	A	A	A	A	A	A	A	A	A	A	A	A	A	A	A	A	A	A	A	A	A	A	A	A	A	A
YES	r_641	Cc_TOG960456_1_002_00001_Sep08_604	AGGGACAAAAAAATGCTGGATTATGATGTACACTAAAAATTMGGTTACCAACGTTTGTTT[T/C]ATTTAGCTAAGGATGTTTCATGTGTTGAAATGATTATTTTTTTGTGACTTGCAGTATAAC	Locus-685	Cc_TOG960456_1_002_00001_Sep08_604	A	H	A	H	A	H	A	H	A	A	A	H	A	A	A	_	A	A	A	A	A	A	A	A	A	A	A	A	A	A	A	A	A	A	A	A	A	A	A	A	A	A	A	A
YES	r_325	Cc_TOG960856_1_002_00001_Sep08_167	TGTATATGGWTCTTGTTAAATTGTTTAGAACACACGTGGTGGAAGAGTTGTACTTCACCC[A/C]ATCAAGAATGTTCCCTCTGAATTTGAGCACGAGGAAAAGGGGGATGCATTGTATGGTGAG	Locus-316	Cc_TOG960856_1_002_00001_Sep08_167	A	B	A	B	A	A	A	A	A	A	A	A	A	A	A	H	A	A	A	A	A	A	A	A	A	A	A	A	A	A	A	A	A	A	A	A	A	A	A	A	A	A	A	A
YES	r_697	Cc_TOG960856_1_002_00001_Sep08_400	ATCAATATCTATGCTGACTTTNNCCCTATTGCTKTGTTCAGCAATGGAATTGGCTTTGTC[T/G]TTGGAGAAGTTGGTGAATGAGAAACTTCTGAATGTGCACAGTGTAATGCCTCTTTACTTT	Locus-646	Cc_TOG960856_1_002_00001_Sep08_400	A	B	A	B	B	B	B	B	B	A	A	B	B	B	B	B	A	A	A	A	A	A	A	A	A	A	A	A	A	A	A	A	A	A	A	A	A	A	A	A	A	A	A	A
YES	r_536	Cc_TOG961222_1_002_00001_Sep08_203	AGCTTATGGGTACGAGATAGTTCAGACTCTTATTGTGGATATTGAGCCAGATGAGCATGT[A/G]AAGAAAGCCATGAATGAGATAAATGCTGGTATGTTTTCTAGATGTTTGTGTATTTGCTTC	Locus-246	Cc_TOG961222_1_002_00001_Sep08_203	A	B	A	B	B	B	B	B	B	A	A	B	B	B	B	B	A	A	A	A	A	A	A	A	A	A	A	A	A	A	A	A	A	A	A	A	A	A	A	A	A	A	A	A
YES	r_329	Cc_TOG961467_1_002_00001_Sep08_191	ATGTGACAATACTAGTTTTACTGTTCCCATGAATCGTGTTATTTGAATTTTTGCAGGAAt[T/C]GATGAGGTGAATGACGAGAAAATGTTACTTGATGACAGAATGAGGATAGATTATATCAGT	Locus-464	Cc_TOG961467_1_002_00001_Sep08_191	H	B	H	B	B	B	B	B	B	H	B	B	B	B	B	B	H	A	H	H	H	H	H	H	H	H	H	H	H	H	H	H	H	H	H	H	H	H	H	H	H	H	H	H
YES	r_416	Cc_TOG961504_1_002_00001_Sep08_331	ATGAATAAATTACCATATTAAAGGCTACACTGRTGATCAAAAGGAACAAAAACAAATAGA[A/T]ATCTGGCAACTTCTTGATAAAGGAACAAACATAACTTGTAAAGTTTATGACTTCAGCAGA	Locus-640	Cc_TOG961504_1_002_00001_Sep08_331	A	B	A	B	B	B	B	B	B	A	A	B	B	B	B	B	A	A	A	A	A	A	A	A	A	A	A	A	A	A	A	A	A	A	A	A	A	A	A	A	A	A	A	A
YES	r_396	Cc_TOG961744_1_002_00001_Sep08_1130	taattataactgattgcgggagctattaattatgcagaaggagaaattgggtgctatgtt[A/G]gatgaagacccagcccttatggaaaggagaaatcaaatagctaaaaggcttgaattatac	Locus-534	Cc_TOG961744_1_002_00001_Sep08_1130	A	B	A	B	B	B	B	B	B	B	A	B	B	B	B	B	A	A	A	A	A	A	A	A	A	A	A	A	A	A	A	A	A	A	A	A	A	A	A	A	A	A	B	A
YES	r_326	Cc_TOG963072_2_002_00001_Sep08_292	ATTTATGCAACACTCGTAATTTTTTTGGTTTTTTcTTTCTGTTTTTTCcCCTAGCAAT[A/C]TATTTGAgAATCTAATTATTGCCTGATgTAACAATTCaGGAGAATTACACAGcAcCTAC	Locus-456	Cc_TOG963072_2_002_00001_Sep08_292	A	B	A	B	B	B	B	B	B	A	A	B	B	B	A	B	A	A	A	A	A	A	A	A	A	A	A	A	A	A	A	A	A	A	A	A	A	A	A	A	A	A	A	A
YES	r_085	Cc_TOG963076_1_002_00001_Sep08_335	TgYGAATTATTTTTCTCTTCTTTACATTTCTTATTCTTAGTGATCAAATGGAGTGTTAAt[T/G]TGAGTTGACACAAGTGGTCAAGGATTCAAGGTTAACTCTCATCTTCCTATGGATGCGGGT	Locus-413	Cc_TOG963076_1_002_00001_Sep08_335	A	B	A	B	B	B	B	B	B	A	A	B	B	B	B	B	A	A	A	A	A	A	A	A	A	A	A	A	A	A	A	A	A	A	A	A	A	A	A	A	A	A	A	A
YES	r_740	Cc_TOG963076_1_002_00001_Sep08_425	GGTTAACTCTCATCTTCCTATGGATGCGGGTTTGATTCCTTCTTAGGCCACTAAAATCTC[A/G]CATAATGGGAAACTCTCCTTGGGGAGACCCCCTGGCACCCAAGAGCTGGTTGAGTAGTTS	Locus-577	Cc_TOG963076_1_002_00001_Sep08_425	A	B	A	B	B	B	B	B	B	A	A	B	B	B	B	B	A	A	A	A	A	A	A	A	A	A	A	A	A	A	A	A	A	A	A	A	A	A	A	A	A	A	A	A
no	r_658	Cc_TOG894564_1_002_00001_Sep08_346-348_down	atTtttgttaGAatAAGGCACAggAAtAATATAAGAAGAtTaTAAACTTTAACTAAACNN[A/C]GAtGAtcCTTGTCAaAATtTGAgggGGTAaaaatatTGAcCAtaaAattGAaAaCAATAT
no	r_363	Cc_TOG895956_1_002_00001_Sep08_465	ATATTCACTTTTTTTTTNNNNNNNNNNNNNNNggggggggggaaacaaggaagGGAAAat[T/G]ttttttgggtaatTGCAAaAaaaaaa
no	r_192	Cc_TOG898533_1_004_00001_Sep08_613	CCCCCTTTGATTTTTTTTGGTTAAAATTTCCCT[T/C]AACATTTCCTTCCTCTTTGGAGCTGAAAATcTGCGACAGaCCATAATTTtCATTTTAGAG
no	r_377	Cc_TOG899490_2_002_00001_Sep08_192	atggtaccatgAAatgatattcatgTaactgaccgtgaggatcaatgggtgaatcatgaT[A/G]GAAATGGGAGGTCAAGAATTtcTAGTGAAAGATATCGATCATTGACTGAGGAAAGTGGTC
no	r_599	Cc_TOG899728_1_002_00001_Sep08_449	GAAGTCATTTAGAGACCTCTCTGTTTCAGAAAATGGAGAACCTTGCATTGCAACAAATAA[A/T]TTTTTTTNGATTTAATGTTGCTGTTGATCATGAGATCAACACAATGATTGATTGAATTAC
no	r_104	Cc_TOG900146_2_002_00001_Sep08_571	ACTTTTGTGACTCACAGGAACCGAAAATCGGAGTCtTGCCCATTTTGCCGattaTAATt[A/G]TAATTGTAACACCTTTATGCTGATGTTTCCAACCTGCaGGAACACACGATCAGAGTCATG
no	r_043	Cc_TOG900594_1_003_00001_Sep08_1428	ttcccaaaattgatgtcataggtgtgggaaggacagggagttatttcctatggccgaaa[A/G]ctaattggatatcggtttaattgactttacatattactaattttttttgaatactctgta
no	r_124	Cc_TOG901045_1_002_00002_Sep08_390	GGACCCAAAATTCcccaCTTTTTCCCCCGGACCCAGGGGGGaAaAAaaTTTAcaaCccaA[A/T]TTTtTCcCTTAtAAAAAagGgaTGTTTtttGaAACCgGGgCTtTtTgTAAaTTTTGAaAG
no	r_037	Cc_TOG901145_1_002_00001_Sep08_88	TCTGTTTTTATTATTTGcCTAATATAGTATCTTARGCAGAATAGGttttttTTTTTTttt[T/C]TTccCCAACCtTtcTAggggtGgaaTtAAAaTTCAgGATCGgTTGTTAAAaaccccTtTC
no	r_236	Cc_TOG902935_2_002_00001_Sep08_843	TTTNCTGTTTCTACCTCACTATTAAGATAATTGTGTTTTGAAGGAGGTAGACAGATGTGC[T/C]TTGCATGCCCTGAAaTTTTTGc
no	r_464	Cc_TOG903023_1_002_00001_Sep08_821	ATTGCCTTTGGATTGTTCATTCTGTAGGACTGTGTTGCTTTGCTGGCATATGAACAGCCT[T/C]TGGAATCCtCCgAAGGtaatctTctgAAAgactcccaccgGGAagtt
no	r_635	Cc_TOG905517_1_002_00001_Sep08_209	TTTTTTtttgggGGGGGggcccgggccCCCccttTTTTTTTTTTTTttccaacaaAAAAA[A/T]AAAAAAAAAgACTAAAATCATTTAAAGTTAAATAAGTTTATCAAAAACTTTTTTTTTTTT
no	r_272	Cc_TOG922756_1_002_00001_Sep08_298	GGCTTCCTTGTGGCAGGATGATACTAACGTGAGAGCAACACAGTTGCATGAGGATCCATC[A/T]AGACACGCATGAGACCATAATAACCATCGtG
no	r_763	Cc_TOG922990_2_002_00001_Sep08_1053	tacagcccccgaaggcctggaaggggaaaaaattcgggggttatttgggtcctaaatttc[C/G]cttggcggttgccatggccttNNNNcatttctttttcgtttttcNNcttagaacccggtg
no	r_083	Cc_TOG922990_2_002_00001_Sep08_1126	catggccttNNNNcatttctttttcgtttttcNNcttagaacccggtgggtttttttcac[A/C]cggaaattgaaaccgttttagtttNNNttaaggtttcgttttttggttWttttttttttW
no	r_460	Cc_TOG923729_2_002_00001_Sep08_255	taacaAaaAAAATaacaaanaaagaAAAAAAaattctttgtggTGGAaTGAATCAACAAT[T/C]TACAACAGCCGTGGAGACACTGCAACCAAAACTACAGGTACATGAAGTTTTAgTgCTAGC
[truncated: 66 more columns]
